# Supplementary material for: Integrated Transcriptomic Analysis Reveals a Distinctive Role of YAP1 in Extramedullary Invasion and Therapeutic Sensitivity of Multiple Myeloma
Source: Front Oncol. 2022 Jan 4;11:787814. doi: 10.3389/fonc.2021.787814 (PMC8763979; doi:10.3389/fonc.2021.787814)
Supplement: Supplementary file 1 [file DataSheet_1.csv]

	logFC	AveExpr	t	P.Value	adj.P.Val	B
CCT2	0.689032361	12.18858766	18.4906435	5.78E-60	1.17E-55	125.4789797
NIFK	0.64630508	11.102561	17.18806502	1.66E-53	1.67E-49	110.7864356
POLR1B	0.552969061	10.33544132	15.48952307	2.59E-45	1.71E-41	92.14542983
RAN	0.828966683	12.33460072	15.46486751	3.38E-45	1.71E-41	91.8801144
MAD2L1	1.206372385	9.930225224	15.27821426	2.57E-44	1.04E-40	89.87705338
DIMT1	0.599750194	11.28630751	15.22463539	4.59E-44	1.54E-40	89.30389429
CTPS1	0.773942216	9.248542397	14.85233335	2.53E-42	7.27E-39	85.34442869
PUS7	0.778024396	9.703398211	14.72715663	9.63E-42	2.43E-38	84.02257539
INTS13	0.711173722	11.06596261	14.70691591	1.19E-41	2.68E-38	83.80929335
SRPK1	0.607341057	10.70910197	14.50945255	9.75E-41	1.97E-37	81.73538102
CCT6A	0.529528274	10.98009159	14.42625111	2.35E-40	4.31E-37	80.8652976
GGCT	0.699060725	10.53813023	14.41585197	2.63E-40	4.41E-37	80.75670733
ATIC	0.516902018	11.49310626	14.24610022	1.57E-39	2.44E-36	78.98919482
CCT3	0.719060985	12.30833077	14.22133284	2.04E-39	2.94E-36	78.73211674
CER1	-0.611709297	9.040895349	-14.10122729	7.18E-39	9.65E-36	77.48842428
ACRV1	-0.652583457	9.003912522	-14.0611094	1.09E-38	1.35E-35	77.07411056
DCTPP1	1.231703953	9.851255993	14.05734139	1.14E-38	1.35E-35	77.03522549
CCT5	0.799267258	11.09508998	13.96120924	3.10E-38	3.47E-35	76.04484226
NOS1	-0.60328668	9.314144186	-13.90452178	5.59E-38	5.93E-35	75.46235794
SNRPE	0.591215346	12.94153059	13.78015125	2.03E-37	2.05E-34	74.18843233
FARSB	0.960353274	10.34929982	13.71667851	3.91E-37	3.76E-34	73.54044047
RFC4	0.69646128	10.07454293	13.70365538	4.47E-37	4.10E-34	73.40766982
DBF4	0.636393587	10.02866154	13.69782339	4.75E-37	4.17E-34	73.34823293
ABCE1	0.489035915	11.20134794	13.62518994	1.00E-36	8.44E-34	72.60903851
RRM2	1.418725536	10.89345778	13.6063402	1.22E-36	9.83E-34	72.41752331
ZFP28	-0.679578061	8.323345438	-13.60237962	1.27E-36	9.85E-34	72.37730032
TFB2M	0.583578191	11.26524079	13.58954365	1.45E-36	1.08E-33	72.24698037
AGPS	0.601777464	9.508588551	13.57543769	1.68E-36	1.21E-33	72.10383756
GTPBP4	0.548289893	10.94574186	13.57175893	1.74E-36	1.21E-33	72.06651895
ZC3H15	0.405501608	11.6430034	13.5674597	1.82E-36	1.22E-33	72.02291244
TBC1D4	-0.807124327	8.652150984	-13.5629696	1.90E-36	1.24E-33	71.9773774
C1QBP	0.76856625	12.08174097	13.52825347	2.72E-36	1.71E-33	71.6255695
MXRA5	-0.659856393	7.914327191	-13.50472648	3.46E-36	2.11E-33	71.38740885
RACGAP1	0.915760233	9.617952773	13.47487568	4.70E-36	2.79E-33	71.08553457
SNRPD1	0.525805727	11.50905939	13.44774789	6.20E-36	3.57E-33	70.81149105
SMC4	0.643143636	11.5055	13.42819251	7.57E-36	4.24E-33	70.61411777
XPO1	0.454942001	11.99884776	13.42115864	8.14E-36	4.43E-33	70.54316041
PAICS	0.518901724	12.01235975	13.39016281	1.12E-35	5.93E-33	70.23070163
LINC01140	-0.544504206	8.883177102	-13.38187679	1.22E-35	6.28E-33	70.14723562
MRPL19	0.60623459	9.517511807	13.36723777	1.41E-35	7.11E-33	69.99983966
FIBP	0.670289156	10.90273524	13.29989382	2.80E-35	1.38E-32	69.32284155
TCERG1	0.501785126	10.90081091	13.29452779	2.96E-35	1.42E-32	69.26897354
TAAR2	-0.68281033	8.276162791	-13.29158439	3.05E-35	1.43E-32	69.23943041
PCLAF	1.059053711	10.64052165	13.27652539	3.55E-35	1.63E-32	69.08833473
HSPE1	0.516714325	11.39257657	13.27039572	3.78E-35	1.69E-32	69.02685755
DDX21	0.4799505	12.28567979	13.26021027	4.19E-35	1.82E-32	68.92473584
NDC80	1.385993491	7.88320483	13.2589476	4.25E-35	1.82E-32	68.91207877
SEH1L	0.56267646	11.0948034	13.23310909	5.52E-35	2.32E-32	68.65321102
SSBP1	0.538798807	12.40932039	13.2211927	6.23E-35	2.56E-32	68.53391294
CKS2	1.027992872	11.03211753	13.21263183	6.79E-35	2.74E-32	68.44824247
UBA2	0.566484466	11.6184703	13.20634017	7.24E-35	2.86E-32	68.38529882
LOC90246	-0.725123022	8.713828801	-13.16806942	1.07E-34	4.13E-32	68.00276449
SNRPF	0.750742032	10.32366404	13.16076577	1.15E-34	4.37E-32	67.92982706
MRPL32	0.423965478	11.71610197	13.15543872	1.21E-34	4.52E-32	67.87664217
CSE1L	0.579219562	11.18481342	13.12709285	1.61E-34	5.92E-32	67.59382911
PRKDC	0.572854999	10.25677907	13.10584426	2.00E-34	7.20E-32	67.38203765
CMSS1	0.523540767	10.6316347	13.09328382	2.27E-34	8.03E-32	67.25692874
SPATA5L1	0.564163321	9.639507156	13.04237189	3.79E-34	1.32E-31	66.75046786
SSB	0.51007986	10.53930751	13.03974803	3.89E-34	1.33E-31	66.72439454
LRPPRC	0.455255816	11.63268354	12.99867887	5.88E-34	1.98E-31	66.31665434
BUB1B	1.059874174	9.191655814	12.99388197	6.17E-34	2.04E-31	66.26907476
SPART-AS1	-0.751808422	8.550449553	-12.96736767	8.06E-34	2.62E-31	66.00625324
PNPT1	0.481565155	10.86088605	12.95394445	9.22E-34	2.95E-31	65.87330569
MS4A6E	-0.660717895	7.838869052	-12.94210008	1.04E-33	3.27E-31	65.75605686
MTIF2	0.481842084	10.46550018	12.89668404	1.64E-33	5.08E-31	65.30701199
D21S2088E	-0.725332778	8.759651878	-12.89269537	1.70E-33	5.20E-31	65.26761512
LINC02532	-0.702191467	8.802284258	-12.84573111	2.72E-33	8.19E-31	64.80423509
HSPD1	0.466089591	13.79253059	12.81041719	3.87E-33	1.15E-30	64.45640818
PFDN4	0.596896083	10.46870644	12.80491137	4.09E-33	1.20E-30	64.40222507
DENR	0.441912657	11.24932665	12.75125887	6.98E-33	2.01E-30	63.87489222
SLC22A13	-0.648590161	4.830904472	-12.73483576	8.22E-33	2.33E-30	63.71371669
EEF1E1	0.552476619	10.64796923	12.72279829	9.26E-33	2.59E-30	63.59565382
TMEM267	0.539563565	9.44943703	12.71440276	1.01E-32	2.78E-30	63.51334713
KPNA2	0.619094758	11.7793127	12.69735806	1.19E-32	3.25E-30	63.34633896
HRH3	-0.600461736	9.035895707	-12.68605472	1.33E-32	3.59E-30	63.23565402
UNG	0.732154107	9.318240429	12.68337085	1.37E-32	3.63E-30	63.2093809
CAB39L	-0.525757836	9.121401252	-12.66288137	1.68E-32	4.37E-30	63.00890474
RBBP8	0.46702954	10.8672059	12.66207468	1.69E-32	4.37E-30	63.00101549
SORCS1	-0.72011942	8.309823614	-12.64823221	1.94E-32	4.95E-30	62.86568194
CCNB2	1.206462904	8.974969946	12.64045001	2.10E-32	5.28E-30	62.7896337
BZW2	0.579212266	11.36157138	12.61864769	2.60E-32	6.47E-30	62.57671777
CHML	0.994341139	10.08998301	12.61154503	2.79E-32	6.86E-30	62.50739892
CCT4	0.557514935	12.79943631	12.59487584	3.29E-32	7.99E-30	62.34480001
SRSF10	0.502377586	10.55162129	12.58553517	3.61E-32	8.66E-30	62.25373905
ACBD6	0.537727902	9.943684258	12.5791487	3.84E-32	9.12E-30	62.19149985
KCNJ2	-0.897066824	8.133173882	-12.57585614	3.97E-32	9.31E-30	62.15941907
EFTUD2	0.525098283	10.68455242	12.54514791	5.37E-32	1.25E-29	61.8604419
MLPH	-0.626677504	9.384671199	-12.50383455	8.07E-32	1.85E-29	61.4588567
UBL4B	-0.849016956	6.055544544	-12.50144062	8.27E-32	1.87E-29	61.43560934
CYP8B1	-0.693878802	8.301501073	-12.45903572	1.25E-31	2.81E-29	61.02423072
NUP153	0.483690818	11.25277299	12.44797974	1.40E-31	3.10E-29	60.91710359
CPSF6	0.365360706	11.27023578	12.43487471	1.59E-31	3.48E-29	60.79019169
MAT2A	0.459992573	11.73429034	12.4291799	1.68E-31	3.64E-29	60.73506538
PSMA4	0.50363628	11.95088533	12.40481309	2.13E-31	4.58E-29	60.49935358
LINC01018	-0.563036989	8.790992129	-12.38064428	2.70E-31	5.74E-29	60.26581576
SAC3D1	1.286051948	8.784345438	12.35567315	3.45E-31	7.25E-29	60.02479676
CARNMT1	0.572300198	10.24454919	12.32575981	4.62E-31	9.61E-29	59.7364404
ADSL	0.509713015	10.59847818	12.3167666	5.05E-31	1.04E-28	59.64982629
ASPM	1.638139826	8.650963148	12.3138309	5.20E-31	1.06E-28	59.62156017
ZNF121	0.66039066	10.91988962	12.30778951	5.51E-31	1.11E-28	59.56340336
RRP15	0.561328837	9.930711449	12.30235646	5.81E-31	1.16E-28	59.51111659
GSTM5	-0.651166382	9.584637746	-12.29562488	6.21E-31	1.23E-28	59.44635128
SPRR4	-0.698089341	10.51040716	-12.29354065	6.33E-31	1.24E-28	59.42630273
TPTEP1	-0.689662648	9.608792129	-12.28144065	7.13E-31	1.38E-28	59.30994948
TNIK	-0.644908364	8.727272272	-12.27102447	7.89E-31	1.51E-28	59.20984036
HNRNPAB	0.562350146	12.46923166	12.24951953	9.72E-31	1.85E-28	59.00331213
LOC101928419	-0.61128044	8.785896959	-12.24694271	9.97E-31	1.88E-28	58.97857891
HNRNPR	0.360719024	12.77385242	12.21449382	1.37E-30	2.55E-28	58.66737958
COL11A2	-0.445877964	10.020839	-12.19617712	1.63E-30	3.02E-28	58.49192431
SERBP1	0.480757007	12.5855966	12.19471762	1.66E-30	3.02E-28	58.47795038
FSCN3	-0.583940371	8.858311986	-12.19429169	1.66E-30	3.02E-28	58.47387248
GGTA1	-0.722416906	8.496937925	-12.18605092	1.80E-30	3.24E-28	58.39499094
GNG4	-0.733254812	8.228663864	-12.17754376	1.96E-30	3.49E-28	58.31359176
DPEP2NB	-0.526214233	9.207182469	-12.16575347	2.19E-30	3.88E-28	58.20083302
HS3ST2	-0.698813981	8.839223256	-12.16337041	2.24E-30	3.93E-28	58.17804991
FLJ12825	-0.687309781	7.959998569	-12.13691485	2.90E-30	5.04E-28	57.92529607
MACROH2A1	0.547838496	11.99360716	12.12473626	3.26E-30	5.59E-28	57.80905038
LINC02145	-0.636151058	8.537228623	-12.12435246	3.27E-30	5.59E-28	57.80538808
DLD	0.566327336	11.09408891	12.11677059	3.52E-30	5.97E-28	57.73305406
TAS2R16	-0.590832386	8.176703578	-12.10352565	4.00E-30	6.73E-28	57.60675532
RUVBL1	0.770053723	9.893401073	12.09643859	4.29E-30	7.14E-28	57.5392088
BTNL3	-0.619706633	9.210908229	-12.08840402	4.63E-30	7.66E-28	57.46265953
COA6	0.781357241	9.790184615	12.08505406	4.79E-30	7.84E-28	57.43075164
ABLIM2	-0.621355127	9.362778533	-12.08066552	4.99E-30	8.12E-28	57.38895914
KIF11	0.992767002	8.298250805	12.0573862	6.25E-30	1.01E-27	57.1674162
OLA1	0.461174871	12.03142129	12.04590246	6.98E-30	1.12E-27	57.05822066
MTPAP	0.453508362	10.14095564	12.04356537	7.14E-30	1.13E-27	57.03600545
DNASE1L3	-0.582249339	8.207597674	-12.03353095	7.87E-30	1.24E-27	56.94065182
IQSEC2	-0.565527146	9.564024687	-12.03178712	8.00E-30	1.25E-27	56.92408552
CCDC13	-0.463225088	9.420753131	-12.02456683	8.57E-30	1.33E-27	56.85550829
AIMP2	0.45490983	10.76696404	12.01040022	9.83E-30	1.51E-27	56.72102602
DCAF13	0.42911743	11.24326601	12.00844912	1.00E-29	1.53E-27	56.70251173
RTL9	-0.643334512	8.967079964	-12.00506668	1.03E-29	1.57E-27	56.67041934
AK4	-0.643729939	8.770611986	-12.00237761	1.06E-29	1.60E-27	56.64490946
RRP1B	0.454749172	11.81394186	12.00080163	1.08E-29	1.61E-27	56.62996044
CPSF3	0.40078042	10.22014114	11.99313975	1.16E-29	1.71E-27	56.55729999
GSTA1	-0.421777721	9.143615206	-11.99303738	1.16E-29	1.71E-27	56.55632938
UVRAG-DT	-0.619280868	8.256404293	-11.98029287	1.31E-29	1.92E-27	56.43552946
TSR1	0.602858042	9.986382648	11.96610936	1.50E-29	2.18E-27	56.30117894
GRAPL	-0.651598085	7.803826118	-11.95872584	1.61E-29	2.32E-27	56.23127718
PTPN11	0.389527296	11.60257782	11.93498301	2.03E-29	2.90E-27	56.00667
SNX33	-0.515049696	8.751733274	-11.91258836	2.51E-29	3.57E-27	55.79505885
WDR87	-0.614465511	8.560517352	-11.90506901	2.70E-29	3.81E-27	55.72405995
NOL11	0.376128777	10.58105385	11.90373691	2.73E-29	3.83E-27	55.71148477
SEC14L5	-0.533502183	8.521939714	-11.90160526	2.79E-29	3.88E-27	55.69136355
TIPIN	0.838543654	8.420343649	11.90032395	2.83E-29	3.90E-27	55.67926999
LINC02097	-0.541968012	8.455095886	-11.88845625	3.16E-29	4.34E-27	55.56729387
NTSR2	-0.571029416	3.761382648	-11.87795161	3.50E-29	4.76E-27	55.46823418
GMNN	0.690295262	9.844566547	11.87736295	3.52E-29	4.76E-27	55.46268455
SF3B6	0.450693818	12.43443524	11.87581396	3.57E-29	4.80E-27	55.44808231
DRD5	-0.547452765	9.011670841	-11.86113674	4.11E-29	5.49E-27	55.30977682
SMCP	-0.634580351	5.652796601	-11.85353075	4.42E-29	5.86E-27	55.23814461
ENTPD2	-0.773102194	5.834201073	-11.85008936	4.57E-29	6.02E-27	55.20574306
NUSAP1	0.913550197	10.28753828	11.84531174	4.78E-29	6.26E-27	55.16076985
ADAMTS9	-0.530386273	8.56248068	-11.82967782	5.55E-29	7.22E-27	55.01367863
EIF4A3	0.453718282	11.37114848	11.82900649	5.58E-29	7.22E-27	55.00736503
UTP18	0.360541808	11.02789839	11.81655588	6.29E-29	8.07E-27	54.89031083
RECQL	0.528744795	10.14562057	11.78422193	8.55E-29	1.09E-26	54.58666858
C19orf84	-0.733112452	7.599983363	-11.75933824	1.08E-28	1.37E-26	54.35333019
SSTR2	-0.486325697	8.913086047	-11.74898522	1.20E-28	1.51E-26	54.25633565
IHO1	-0.654066636	8.151716995	-11.74797325	1.21E-28	1.51E-26	54.24685755
CFAP46	-0.70646636	5.683239356	-11.74510977	1.24E-28	1.54E-26	54.22004087
MAPK10	-0.542213483	9.48717585	-11.74336837	1.26E-28	1.56E-26	54.20373449
NOL8	0.642476315	10.65396082	11.74113761	1.29E-28	1.58E-26	54.18284779
NHP2	0.670230649	12.12399338	11.73942417	1.31E-28	1.60E-26	54.1668065
TOP2A	1.311691968	8.823180501	11.73559997	1.36E-28	1.65E-26	54.13100916
LINC01141	-0.57115023	8.783895528	-11.7341059	1.38E-28	1.66E-26	54.11702547
NUF2	1.290124781	7.73399678	11.7297955	1.43E-28	1.72E-26	54.0766885
JMJD1C-AS1	-0.565357779	8.316006261	-11.72769144	1.46E-28	1.75E-26	54.05700184
ZNF709	-0.786692532	9.81663381	-11.72043495	1.57E-28	1.86E-26	53.98912266
KRT82	-0.588008661	9.427755814	-11.71848906	1.60E-28	1.88E-26	53.97092457
LINC00032	-0.697188386	8.116907513	-11.71823414	1.60E-28	1.88E-26	53.96854077
SLX4	-0.541399945	8.645563864	-11.71713389	1.62E-28	1.88E-26	53.95825207
MYO1C	-0.462170144	10.84585188	-11.70251916	1.86E-28	2.15E-26	53.82164217
NUDT19	0.509050831	10.68067191	11.6938379	2.02E-28	2.32E-26	53.74054367
FASTKD3	0.382269957	9.725804114	11.69080066	2.08E-28	2.38E-26	53.71217902
CASQ1	-0.752191405	7.697205009	-11.68418889	2.21E-28	2.51E-26	53.65044735
LCE3D	-0.641372941	8.655067084	-11.68364683	2.22E-28	2.51E-26	53.64538735
NDC1	0.556501391	9.980752236	11.68323963	2.23E-28	2.51E-26	53.64158624
TMEM252	-0.556294351	8.211471735	-11.68190479	2.26E-28	2.52E-26	53.6291265
NOP16	0.666365656	9.986948658	11.68156303	2.27E-28	2.52E-26	53.6259366
GNRHR	-0.660881781	8.299192487	-11.67602342	2.39E-28	2.64E-26	53.57423863
GART	0.491333838	10.21106887	11.67098969	2.50E-28	2.76E-26	53.52727457
SCARF1	-0.529893966	8.892660644	-11.65991991	2.78E-28	3.05E-26	53.42403827
NR2F1-AS1	-0.595856632	9.479592308	-11.63398211	3.55E-28	3.87E-26	53.1823763
ACSM5	-0.564169888	8.442902326	-11.62604193	3.83E-28	4.15E-26	53.10846326
GABBR1	-0.604889225	9.0879161	-11.62404826	3.90E-28	4.21E-26	53.08990945
WDR61	0.444246242	11.57595653	11.61075618	4.42E-28	4.74E-26	52.9662586
NLRP1	-0.724471971	10.31661735	-11.60709908	4.58E-28	4.88E-26	52.93225319
PMS1	0.393380727	10.56116136	11.60402442	4.71E-28	5.00E-26	52.90366858
UTP15	0.503750127	8.115140608	11.58768886	5.50E-28	5.80E-26	52.75187731
WDR12	0.471881674	10.73135886	11.58655776	5.55E-28	5.83E-26	52.74137185
ACOD1	-0.685070759	7.890128086	-11.5826131	5.76E-28	6.02E-26	52.70473953
PRR5L	-0.531626984	8.62947102	-11.58065095	5.87E-28	6.10E-26	52.68652073
NOP58	0.440494503	12.00568605	11.57536908	6.17E-28	6.38E-26	52.63748728
ACKR1	-0.714376241	5.200415206	-11.55809686	7.26E-28	7.47E-26	52.47723882
MRPL3	0.377054747	12.89610143	11.553167	7.61E-28	7.78E-26	52.43152737
ACLY	0.364309669	11.62776547	11.54001802	8.61E-28	8.75E-26	52.30966363
CDC123	0.375894013	10.72982147	11.53963708	8.64E-28	8.75E-26	52.30613442
DSC2	-0.610817233	8.326923435	-11.52987803	9.47E-28	9.54E-26	52.21574516
PMS2P3	0.551665567	10.53960054	11.5226145	1.01E-27	1.02E-25	52.14850012
ACTN2	-0.636101156	9.191301073	-11.52122262	1.03E-27	1.02E-25	52.13561722
G3BP1	0.401693252	11.84717263	11.51992193	1.04E-27	1.03E-25	52.12357921
SHBG	-0.424036222	4.746655993	-11.50108854	1.24E-27	1.23E-25	51.94936784
SMC1A	0.500197387	11.08786029	11.49527348	1.31E-27	1.29E-25	51.89561316
NUDT5	0.520142213	10.6349059	11.48502954	1.44E-27	1.41E-25	51.80095849
SYT13	-0.654689492	8.938409302	-11.48383405	1.46E-27	1.42E-25	51.78991552
CLDN10	-0.550648332	8.25114025	-11.48077213	1.50E-27	1.45E-25	51.76163504
PDE11A	-0.55357505	8.440439356	-11.4660481	1.72E-27	1.66E-25	51.6257063
ETFA	0.502899322	11.74844329	11.46334693	1.77E-27	1.70E-25	51.60078139
LOC101927157	-0.477959639	8.591722182	-11.45548947	1.90E-27	1.82E-25	51.52829781
LINC00908	-0.855403408	8.195205725	-11.45015846	2.00E-27	1.90E-25	51.47913767
TTC9B	-0.536943726	5.355657782	-11.4475053	2.05E-27	1.94E-25	51.45467671
TRA2B	0.338513628	12.97516655	11.43558902	2.29E-27	2.16E-25	51.34485724
SLBP	0.476121715	10.78940429	11.43037408	2.40E-27	2.24E-25	51.29681899
OR51E2	-0.914279994	7.533869589	-11.43035627	2.40E-27	2.24E-25	51.29665493
ZNF628	-0.625509548	8.486405367	-11.42886149	2.44E-27	2.27E-25	51.28288807
MCM3	0.586169781	9.944242218	11.42685327	2.48E-27	2.30E-25	51.2643942
PARVA	-0.685304417	8.61465653	-11.40889288	2.94E-27	2.70E-25	51.09908472
CBX3	0.420641941	12.74984776	11.40813331	2.96E-27	2.71E-25	51.09209712
UCA1	-0.724632746	9.976321646	-11.40601794	3.02E-27	2.74E-25	51.07263847
LINC01398	-0.517509962	8.334031843	-11.40597924	3.02E-27	2.74E-25	51.07228253
CYGB	-0.37278138	9.554966011	-11.40570308	3.03E-27	2.74E-25	51.06974232
RRM1	0.476239221	10.73783578	11.39837754	3.24E-27	2.91E-25	51.00237525
SHANK3	-0.763771056	4.817576565	-11.39826798	3.24E-27	2.91E-25	51.00136797
VDAC1	0.510504465	12.05363023	11.39077693	3.48E-27	3.10E-25	50.93250697
SFPQ	0.415869155	11.98494955	11.38971812	3.51E-27	3.12E-25	50.92277617
RPP40	0.569057305	9.80189356	11.38805644	3.57E-27	3.15E-25	50.90750603
PLEKHG1	-0.672729693	7.973801968	-11.38607545	3.63E-27	3.20E-25	50.88930329
CSRP3	-0.606613226	3.328742397	-11.38564204	3.65E-27	3.20E-25	50.88532109
MRO	-0.591596077	8.947197138	-11.37530122	4.02E-27	3.51E-25	50.79033667
ILF3	0.458340445	11.67827317	11.37396459	4.07E-27	3.54E-25	50.77806312
ADARB2-AS1	-0.480491576	9.542074061	-11.36942494	4.24E-27	3.67E-25	50.73638473
NCBP2	0.448385631	11.03265367	11.36664963	4.35E-27	3.75E-25	50.71090976
SCGB1D2	-0.70084443	4.171586941	-11.36254406	4.52E-27	3.88E-25	50.6732313
CSF3R	-0.62227904	8.795285152	-11.35943916	4.66E-27	3.98E-25	50.64474195
MRPL47	0.438676654	11.44477996	11.35777867	4.73E-27	4.02E-25	50.62950794
IQCF1	-0.773691957	8.372868336	-11.35470855	4.87E-27	4.12E-25	50.60134517
CBLL2	-0.5825454	8.418082648	-11.34878979	5.14E-27	4.34E-25	50.54706449
SLC24A3-AS1	-0.587081272	8.940234168	-11.34636041	5.26E-27	4.42E-25	50.52478988
C2orf72	-0.516970295	9.136274061	-11.34525123	5.31E-27	4.44E-25	50.51462101
CYP26A1	-1.216875511	7.187693023	-11.34493851	5.33E-27	4.44E-25	50.51175412
OSGEP	-0.561694797	8.38485653	-11.33793636	5.69E-27	4.72E-25	50.44757418
DDX46	0.502137604	11.43195474	11.33717898	5.73E-27	4.73E-25	50.44063374
ELAVL1	0.312785533	12.12862039	11.32935134	6.16E-27	5.07E-25	50.36891979
SYT9	-0.565685284	8.12558068	-11.32706992	6.29E-27	5.16E-25	50.34802412
FREM1	-0.740341103	7.155594991	-11.32542935	6.39E-27	5.21E-25	50.33299964
DAB1	-0.661976131	8.983372272	-11.32137437	6.63E-27	5.39E-25	50.29586963
ST6GALNAC2	-0.738800393	6.362050268	-11.31878524	6.80E-27	5.48E-25	50.27216625
APOBEC2	-0.656564725	8.502140787	-11.31853599	6.81E-27	5.48E-25	50.26988453
PART1	-0.728199596	8.55225653	-11.31839244	6.82E-27	5.48E-25	50.2685704
CD1A	-0.787505434	8.708390877	-11.30683775	7.59E-27	6.07E-25	50.16283129
POLR1F	0.422031767	9.134093739	11.3033073	7.85E-27	6.25E-25	50.13053693
DNAI4	-0.609249604	7.852991055	-11.29375097	8.57E-27	6.80E-25	50.04315331
RRN3	0.544077662	9.918697853	11.27456458	1.02E-26	8.10E-25	49.86785175
MRPS35	0.418880648	10.41379767	11.26969293	1.07E-26	8.44E-25	49.82337035
STYK1	-0.602368224	7.309521288	-11.26848985	1.08E-26	8.50E-25	49.8123873
BUB1	1.006348241	8.700465832	11.26014104	1.17E-26	9.15E-25	49.73619036
SLC2A9	-0.466093547	9.231563506	-11.25971768	1.17E-26	9.15E-25	49.73232737
ITK	-0.60515387	7.882344544	-11.25600269	1.22E-26	9.43E-25	49.69843407
TAS2R50	-0.654824151	7.698508229	-11.25424041	1.24E-26	9.55E-25	49.68235855
LINC00705	-0.763585837	8.479370483	-11.24977353	1.29E-26	9.91E-25	49.64161874
SNRPG	0.398645997	12.625739	11.24484727	1.35E-26	1.03E-24	49.59670106
CMTM5	-0.645545587	8.453900716	-11.2437866	1.36E-26	1.04E-24	49.58703145
KRT4	-0.667087241	5.60697907	-11.24355596	1.36E-26	1.04E-24	49.5849289
SERPINA3	-1.092250701	6.173084794	-11.2370897	1.45E-26	1.10E-24	49.52599248
LINC01751	-0.631788574	5.453228623	-11.23219121	1.52E-26	1.14E-24	49.48135962
PRR36	-0.718746735	5.067983542	-11.22771716	1.58E-26	1.19E-24	49.44060475
LINC01561	-0.583363232	8.449708408	-11.21340692	1.80E-26	1.35E-24	49.31031921
CYP1B1	-0.646207689	7.990874061	-11.21130128	1.84E-26	1.37E-24	49.2911575
CCL22	-0.557762908	5.084862433	-11.20424202	1.96E-26	1.46E-24	49.2269337
PRC1	0.979708671	9.378636315	11.20055212	2.03E-26	1.50E-24	49.19337381
NDUFA12	0.421916089	12.43998283	11.19949221	2.05E-26	1.51E-24	49.18373519
SYCN	-0.920884297	5.630007513	-11.19664137	2.10E-26	1.55E-24	49.15781296
ECT2	0.728887247	8.757172451	11.18967946	2.24E-26	1.65E-24	49.09452695
TARDBP	0.326271627	11.61148086	11.18619588	2.32E-26	1.69E-24	49.06286941
PDXDC1	-0.663829675	7.660976744	-11.18258079	2.40E-26	1.74E-24	49.03002339
LOC101928708	-0.686570303	8.561818784	-11.18180388	2.41E-26	1.75E-24	49.02296539
CSMD2	-0.766262636	8.574743292	-11.16417146	2.84E-26	2.05E-24	48.8628638
FRMD4A	-0.607844372	7.991165653	-11.16272727	2.88E-26	2.07E-24	48.84975779
LMNTD1	-0.66826261	8.971707692	-11.15979227	2.96E-26	2.12E-24	48.82312579
GARS1-DT	-0.518647354	9.683924329	-11.15766982	3.01E-26	2.15E-24	48.80386967
DAP3	0.545506003	11.24807621	11.14881199	3.27E-26	2.33E-24	48.72353098
TAT	-0.674757593	8.703945975	-11.14779484	3.30E-26	2.34E-24	48.71430826
UNC5B	-0.443595642	9.421013238	-11.14333134	3.44E-26	2.43E-24	48.67384299
TTN	-0.584253812	8.233228801	-11.13985513	3.55E-26	2.50E-24	48.64233538
MAT1A	-0.754131787	6.197194633	-11.13666306	3.66E-26	2.57E-24	48.61340861
ADAM21	-0.601484771	8.493466547	-11.13576106	3.69E-26	2.58E-24	48.60523565
PSMA1	0.403790393	13.07702522	11.1332223	3.77E-26	2.63E-24	48.58223415
DNAJC5G	-0.732859388	8.581675134	-11.13244047	3.80E-26	2.63E-24	48.5751514
CERS3	-0.740815738	9.288177818	-11.13243541	3.80E-26	2.63E-24	48.57510559
CD84	-0.606771978	8.939063685	-11.13160623	3.83E-26	2.64E-24	48.5675942
RIPOR1	-0.371695734	11.10594025	-11.12909785	3.92E-26	2.70E-24	48.54487334
NSG1	-0.61886833	7.895634526	-11.12251339	4.16E-26	2.86E-24	48.48524697
LINC00508	-0.781001373	8.313172809	-11.12109472	4.22E-26	2.88E-24	48.47240297
TMEM132D	-0.545632924	7.868213417	-11.11748041	4.36E-26	2.97E-24	48.43968535
MRPL14	0.555411703	10.00097907	11.11280726	4.55E-26	3.09E-24	48.39739286
LSM4	0.470884698	11.2415551	11.10428044	4.92E-26	3.33E-24	48.32025353
CXCL16	-0.729508138	8.343010912	-11.10131709	5.06E-26	3.41E-24	48.2934538
LINC00689	-0.449757788	9.390928086	-11.09934377	5.15E-26	3.46E-24	48.27561028
GPR34	-0.893915088	8.15296136	-11.09352656	5.43E-26	3.64E-24	48.22302036
MEDAG	-0.654160531	9.569042218	-11.09260953	5.48E-26	3.66E-24	48.21473162
CALB2	-0.570742878	9.285793739	-11.07386908	6.51E-26	4.33E-24	48.04543896
HHEX	-0.824665356	7.422722182	-11.06472609	7.07E-26	4.69E-24	47.96291169
KCNC4	-0.528690437	8.883675671	-11.06387686	7.13E-26	4.71E-24	47.95524853
METTL5	0.400830889	12.05822755	11.06355461	7.15E-26	4.71E-24	47.95234072
NONO	0.287570015	13.13281807	11.06249558	7.22E-26	4.74E-24	47.94278505
CSN2	-0.763525235	8.669860465	-11.06184786	7.26E-26	4.75E-24	47.93694102
TRIM59	0.544885611	9.154455814	11.048272	8.22E-26	5.36E-24	47.81450203
TOPBP1	0.349573128	10.45337639	11.04625812	8.38E-26	5.45E-24	47.79634736
GAR1	0.361587276	10.81071395	11.04084961	8.80E-26	5.70E-24	47.74760115
GRM7	-0.568617265	8.281081574	-11.03628563	9.18E-26	5.93E-24	47.70647851
HTRA3	-0.628677637	8.696730948	-11.02966523	9.75E-26	6.28E-24	47.64684638
MID2	-0.468150074	9.92990483	-11.02145428	1.05E-25	6.75E-24	47.57291942
LSM5	0.481429779	12.04763864	11.0187934	1.08E-25	6.89E-24	47.54896988
SELP	-0.520817878	9.070099642	-11.01659545	1.10E-25	7.01E-24	47.52918977
ZNF419	-0.32762918	10.80199016	-11.00484046	1.22E-25	7.78E-24	47.42344558
MDH2	0.396114575	12.44804902	11.00265162	1.25E-25	7.91E-24	47.40376349
FOXF2	-0.785663137	7.797351878	-10.99688924	1.31E-25	8.31E-24	47.35196001
BAZ1A	0.509887808	9.828073882	10.98068787	1.52E-25	9.60E-24	47.20640413
BPIFA4P	-0.661139105	9.011151699	-10.97674804	1.58E-25	9.92E-24	47.17102894
CCT7	0.483456464	11.06460877	10.9751921	1.60E-25	1.00E-23	47.15706055
SLC28A1	-0.472343562	8.566368873	-10.97372325	1.62E-25	1.01E-23	47.14387524
TMEM139	-0.910994606	7.553273882	-10.97357051	1.63E-25	1.01E-23	47.14250421
TMEM97	0.593419405	10.38135725	10.97006255	1.68E-25	1.04E-23	47.11101945
KCNJ14	-0.547971374	8.177769946	-10.96909377	1.69E-25	1.05E-23	47.10232553
ZNF474	-0.666482586	8.40018229	-10.96272232	1.79E-25	1.11E-23	47.04516007
SLC4A4	-0.592372206	9.688059034	-10.961241	1.82E-25	1.12E-23	47.03187251
PLIN1	-0.629999706	5.491333095	-10.95476741	1.93E-25	1.18E-23	46.97381764
ACTL6B	-0.57250887	4.876902683	-10.95353203	1.95E-25	1.19E-23	46.96274134
ORC5	0.392851404	9.785259392	10.9523722	1.97E-25	1.20E-23	46.95234312
GUCY1B1	-0.592735871	8.521784973	-10.94877402	2.04E-25	1.24E-23	46.92008883
RPA3	0.653268629	11.06716726	10.93926971	2.22E-25	1.35E-23	46.8349247
SNRPA1	0.442754571	11.1595517	10.93727153	2.26E-25	1.36E-23	46.81702591
MIR2052HG	-0.629659537	8.406667263	-10.93704396	2.27E-25	1.36E-23	46.81498761
LOC100507156	-0.589098609	9.085646869	-10.93102449	2.39E-25	1.44E-23	46.7610814
KIF23	1.479111634	6.175412522	10.92580234	2.51E-25	1.50E-23	46.71433105
KIF20A	1.145270403	7.621788372	10.92207245	2.60E-25	1.55E-23	46.68094869
ELOC	0.392374909	11.59206279	10.92204876	2.60E-25	1.55E-23	46.68073665
KRTAP4-9	-0.69442511	8.329558855	-10.91964557	2.66E-25	1.57E-23	46.65923219
CPA4	-0.545570633	8.87129678	-10.91922035	2.67E-25	1.57E-23	46.65542744
NCL	0.350654044	13.69372916	10.91908715	2.67E-25	1.57E-23	46.6542357
LAMA3	-0.630803978	8.648869946	-10.91512386	2.77E-25	1.63E-23	46.61877875
FGF14	-0.569599951	8.672818784	-10.91115152	2.87E-25	1.68E-23	46.5832492
LINC01904	-0.696768666	8.18956297	-10.90911237	2.92E-25	1.71E-23	46.56501378
CPLX3	-0.62624885	8.598106261	-10.90314042	3.08E-25	1.80E-23	46.51162154
CPOX	0.505541477	9.721250984	10.89528868	3.31E-25	1.92E-23	46.4414517
CEP55	1.087938881	8.125098032	10.89321358	3.37E-25	1.96E-23	46.42291229
LILRA5	-0.58072999	8.997090161	-10.88940116	3.49E-25	2.02E-23	46.38885736
SCML4	-0.745278969	8.237288014	-10.88752072	3.55E-25	2.05E-23	46.37206286
MCM6	0.635240681	10.93250036	10.88483118	3.64E-25	2.09E-23	46.34804546
WDR43	0.396282953	9.156343292	10.87972576	3.81E-25	2.18E-23	46.3024651
DIAPH2-AS1	-0.684092664	7.978896601	-10.87129522	4.12E-25	2.35E-23	46.22722898
TIMM21	0.523911812	10.98626547	10.86854966	4.22E-25	2.40E-23	46.20273506
CRYBB3	-0.500657082	4.472213775	-10.86583489	4.32E-25	2.46E-23	46.17851985
NOBOX	-0.543231179	8.070489445	-10.86535198	4.34E-25	2.46E-23	46.17421276
PSMA2	0.353390335	13.03065045	10.86321563	4.43E-25	2.50E-23	46.15516023
VGF	-0.495613593	8.975229338	-10.84529181	5.21E-25	2.93E-23	45.99540692
UPK1B	-0.643932594	8.44088068	-10.84517099	5.21E-25	2.93E-23	45.99433068
LOC101928937	-0.516030815	8.808155277	-10.83318069	5.81E-25	3.25E-23	45.88755881
DSCAM-AS1	-0.587798218	8.109476923	-10.83039262	5.96E-25	3.33E-23	45.86274244
HOXB9	-0.49549841	8.669857424	-10.81808807	6.66E-25	3.71E-23	45.75327062
LINC01192	-0.559880626	8.432089445	-10.81561698	6.81E-25	3.78E-23	45.73129547
BANF2	-0.886671575	7.300096422	-10.81407061	6.90E-25	3.82E-23	45.71754537
DSCAML1	-0.675070642	7.956933989	-10.81271693	6.99E-25	3.86E-23	45.70550975
PUM3	0.430518161	10.17905277	10.80096391	7.77E-25	4.28E-23	45.60105447
MARCHF10-DT	-0.54832521	8.421177996	-10.80038698	7.81E-25	4.29E-23	45.59592889
SLC4A3	-0.578769507	4.349813417	-10.7913662	8.47E-25	4.64E-23	45.51580959
ERP27	-0.521976842	9.054792665	-10.78153446	9.26E-25	5.04E-23	45.42853736
LINC00836	-0.753080497	4.85873059	-10.78152826	9.26E-25	5.04E-23	45.42848236
PPTC7	0.364507268	11.10462182	10.78130057	9.28E-25	5.04E-23	45.42646188
EIF3B	0.459725648	11.72522272	10.77781419	9.57E-25	5.19E-23	45.39552768
SCART1	-0.524202009	8.563125581	-10.7695636	1.03E-24	5.57E-23	45.32234741
FGD5	-0.481328528	8.992982469	-10.76193768	1.10E-24	5.95E-23	45.25474036
KRTAP7-1	-0.665693599	8.412125403	-10.75893636	1.13E-24	6.10E-23	45.228141
ZNF556	-0.555618207	5.024708766	-10.75600806	1.16E-24	6.25E-23	45.20219346
FUT10	-0.408059903	9.447236673	-10.75167484	1.21E-24	6.48E-23	45.16380551
CFAP221	-0.520648041	8.780475313	-10.75088962	1.22E-24	6.51E-23	45.15685032
MAPK4	-0.816101571	5.361715027	-10.75002915	1.23E-24	6.54E-23	45.14922896
CPNE6	-0.545251725	5.751423077	-10.74880821	1.24E-24	6.59E-23	45.13841558
VBP1	0.497740022	12.0142814	10.74727392	1.26E-24	6.67E-23	45.12482811
FBXO17	-0.587301292	5.048496601	-10.74552296	1.28E-24	6.76E-23	45.10932341
MRPS17	0.435737971	10.44669821	10.74463674	1.29E-24	6.79E-23	45.10147652
TRIM16L	-0.483316648	9.727222182	-10.74120158	1.33E-24	6.99E-23	45.07106476
FILIP1L	-0.756325606	8.031618247	-10.73972071	1.35E-24	7.06E-23	45.05795643
LOC101929398	-0.650002793	9.230397853	-10.73673043	1.39E-24	7.24E-23	45.03149076
ARHGEF40	-0.53279561	9.077032916	-10.73619501	1.39E-24	7.24E-23	45.02675254
ZNF365	-0.824323705	7.969848122	-10.73605741	1.39E-24	7.24E-23	45.02553484
NAA50	0.553037632	12.28983399	10.73299092	1.43E-24	7.43E-23	44.99840079
PPA1	0.533835632	13.0098932	10.72892686	1.49E-24	7.68E-23	44.96244757
GALNT15	-0.623704666	8.317581395	-10.72111541	1.59E-24	8.22E-23	44.89336769
CAPRIN1	0.422368378	12.52436333	10.72051713	1.60E-24	8.24E-23	44.88807828
KRT2	-0.567696219	8.649189624	-10.71750796	1.65E-24	8.45E-23	44.86147672
SRPX	-0.639744705	7.535538104	-10.71296841	1.71E-24	8.77E-23	44.82135571
POLD2	0.717075936	9.524100716	10.71169236	1.73E-24	8.85E-23	44.81007984
SRSF1	0.392679841	11.80829642	10.71088323	1.75E-24	8.89E-23	44.80293036
TCEA3	-0.631789676	8.258402862	-10.70874855	1.78E-24	9.04E-23	44.78407009
DCT	-0.491388153	8.658642218	-10.70350114	1.87E-24	9.46E-23	44.73771884
SIGLEC1	-0.556307878	8.467519499	-10.70305277	1.87E-24	9.47E-23	44.73375904
PRPF4	0.535847966	10.21383971	10.70218399	1.89E-24	9.52E-23	44.72608661
ZP4	-0.451279592	8.38719678	-10.69385318	2.04E-24	1.02E-22	44.65253589
KCP	-0.481291459	8.92653864	-10.69368128	2.04E-24	1.02E-22	44.6510186
PRRX1	-0.578843367	7.975055456	-10.69324962	2.05E-24	1.02E-22	44.6472086
FGA	-0.539850615	8.954250447	-10.69096404	2.09E-24	1.04E-22	44.6270371
IFNL1	-0.63417216	8.514528086	-10.69035478	2.10E-24	1.05E-22	44.62166054
MPZL2	-0.463637285	8.904416637	-10.686937	2.17E-24	1.08E-22	44.59150322
ADAM5	-0.814716855	8.339273524	-10.68562667	2.19E-24	1.09E-22	44.57994299
FLRT3	-0.586246518	8.466687657	-10.6811754	2.28E-24	1.13E-22	44.54067916
CAND1	0.359339126	10.48408676	10.67243443	2.47E-24	1.22E-22	44.4636081
MRM2	0.453841979	10.33003953	10.66541089	2.63E-24	1.29E-22	44.4017101
TTTY12	-0.634019719	7.351516995	-10.66502968	2.63E-24	1.29E-22	44.39835134
ANKRD22	-0.5873673	9.2276678	-10.66459443	2.64E-24	1.29E-22	44.39451644
DNAJC9-AS1	-0.601685255	9.473027907	-10.65942645	2.77E-24	1.35E-22	44.34899087
LINC01503	-0.653915462	4.333764222	-10.65765099	2.81E-24	1.37E-22	44.33335393
MTHFD1	0.543146368	10.50616941	10.65566569	2.86E-24	1.39E-22	44.31587093
LINC02023	-0.660096176	7.672013775	-10.65488835	2.88E-24	1.40E-22	44.30902603
GNL2	0.382947982	10.17649589	10.64800463	3.07E-24	1.48E-22	44.24842601
TACC3	1.165436133	6.190090519	10.64353765	3.19E-24	1.54E-22	44.20911528
ZNF488	-0.710149557	4.9016161	-10.64031175	3.29E-24	1.58E-22	44.18073319
PTBP1	0.289764451	12.28098587	10.63179485	3.55E-24	1.70E-22	44.1058273
GPR50	-0.716186209	6.125062075	-10.62821812	3.66E-24	1.75E-22	44.07438188
DNAJC2	0.409488058	10.51837209	10.62175801	3.88E-24	1.85E-22	44.01760446
A2ML1	-0.534159818	8.125342039	-10.6167139	4.06E-24	1.93E-22	43.97328811
SYDE1	-0.442674194	9.31161932	-10.60829319	4.37E-24	2.08E-22	43.89933683
LMNB2	1.032671955	8.212202326	10.60813707	4.38E-24	2.08E-22	43.89796607
LOC101929116	-0.695160072	7.632866726	-10.59694869	4.84E-24	2.29E-22	43.7997701
DUOX1	-0.56301695	8.145044007	-10.59481924	4.93E-24	2.33E-22	43.78108854
ACACB	-0.544814485	10.77103059	-10.59221416	5.05E-24	2.38E-22	43.75823769
LINC01723	-0.579949802	9.502045796	-10.58941619	5.17E-24	2.43E-22	43.73369901
NME1	0.561079692	12.43143166	10.58893224	5.19E-24	2.44E-22	43.7294552
TMCO5A	-0.628884087	9.055231306	-10.58770609	5.25E-24	2.46E-22	43.71870327
C5orf15	0.375498135	11.47835635	10.58120405	5.56E-24	2.60E-22	43.66170209
LINC00654	-0.561872148	8.251710376	-10.57902983	5.67E-24	2.64E-22	43.64264667
DDX39A	0.506951936	11.36318658	10.57174389	6.05E-24	2.81E-22	43.57880968
C1QL1	-0.635922566	8.916621825	-10.56750434	6.29E-24	2.91E-22	43.54167758
ZWILCH	0.537632334	9.761956351	10.56433047	6.47E-24	2.99E-22	43.51388573
TSHZ3	-0.66242797	7.749988909	-10.56202686	6.60E-24	3.04E-22	43.49371773
CDK1	1.085590594	8.81068068	10.5614728	6.63E-24	3.05E-22	43.48886741
LINC00312	-0.50809177	8.948750626	-10.55550687	6.99E-24	3.21E-22	43.43665154
C1orf109	0.53612986	9.554222361	10.55304523	7.15E-24	3.27E-22	43.41511205
MGAM2	-0.710313364	8.119062433	-10.54783399	7.49E-24	3.42E-22	43.36952466
NPB	-0.642779717	6.191018068	-10.54132778	7.93E-24	3.62E-22	43.31262997
MALSU1	0.395119998	11.8389932	10.53917434	8.08E-24	3.68E-22	43.29380398
PCDHGA9	-0.59061658	4.499956172	-10.53739596	8.21E-24	3.73E-22	43.27825889
KIR3DX1	-0.54525078	8.632724687	-10.53476677	8.41E-24	3.81E-22	43.25527984
COPS5	0.414694958	11.15725671	10.53381607	8.48E-24	3.83E-22	43.2469717
SRPK2	0.547369428	10.28450966	10.52968344	8.79E-24	3.97E-22	43.21086251
DCUN1D5	0.509544268	10.76532308	10.52495934	9.17E-24	4.13E-22	43.1695969
GRID1	-0.713995461	8.829208229	-10.52468345	9.19E-24	4.13E-22	43.16718735
SOX5	-0.634845555	8.947902862	-10.52334826	9.30E-24	4.17E-22	43.15552672
TMEM209	0.401054522	10.42512057	10.52121882	9.48E-24	4.24E-22	43.13693181
CNTNAP5	-0.646598515	8.502248837	-10.51726999	9.82E-24	4.38E-22	43.10245597
LOC147004	-0.466373037	8.398163864	-10.51661137	9.88E-24	4.39E-22	43.09670663
HTR3A	-0.614568955	9.047871556	-10.51613346	9.92E-24	4.40E-22	43.09253493
GABRB3	-0.606261376	8.296389624	-10.51322847	1.02E-23	4.51E-22	43.0671798
BACE1	-0.602713425	8.69682254	-10.5107057	1.04E-23	4.60E-22	43.04516459
PSMC2	0.379147737	12.5738517	10.5094518	1.05E-23	4.64E-22	43.03422357
OR51B2	-0.60696139	8.707538462	-10.50486156	1.10E-23	4.82E-22	42.99417862
ETNK2	-0.535658407	8.387082826	-10.50403693	1.10E-23	4.85E-22	42.98698583
USP14	0.354762549	12.29473792	10.49513485	1.19E-23	5.23E-22	42.90936205
KLK13	-0.666841049	8.211580501	-10.49306668	1.22E-23	5.32E-22	42.89133446
LINC00960	-0.822121681	9.295352594	-10.49022928	1.25E-23	5.44E-22	42.86660557
C14orf178	-0.529157503	8.990541503	-10.4870087	1.28E-23	5.59E-22	42.8385426
CMC1	0.514993426	10.25923524	10.48671665	1.29E-23	5.59E-22	42.835998
ARHGAP22	-0.604666528	7.947855993	-10.48505778	1.31E-23	5.66E-22	42.82154579
DHX15	0.395925942	11.90363113	10.48388241	1.32E-23	5.71E-22	42.81130674
TMCO5B	-0.804893142	4.745013238	-10.48136042	1.35E-23	5.82E-22	42.78933939
LINC02226	-0.515544409	9.009213596	-10.48050866	1.36E-23	5.86E-22	42.78192113
CR1	-0.517593265	8.115949553	-10.47489367	1.43E-23	6.14E-22	42.73302823
HPD	-0.603184107	4.443776208	-10.46998948	1.49E-23	6.40E-22	42.69033903
LINC02762	-0.58383708	9.69599034	-10.46628019	1.54E-23	6.60E-22	42.65805995
TAS2R3	-0.539992364	3.631508945	-10.46601105	1.55E-23	6.60E-22	42.6557181
DNMT1	0.5593822	9.583302147	10.4644189	1.57E-23	6.68E-22	42.64186543
CALML3	-0.542767872	9.054070841	-10.46345102	1.58E-23	6.72E-22	42.63344494
MCM4	0.618780529	9.590052057	10.46230437	1.60E-23	6.78E-22	42.62346995
TYMS	0.912671937	10.78831682	10.46064021	1.62E-23	6.86E-22	42.60899421
RNF138	0.388242964	10.94468336	10.4597719	1.63E-23	6.90E-22	42.60144178
CENPK	1.019833427	8.253996959	10.45884993	1.65E-23	6.94E-22	42.59342309
LINC01750	-0.76656884	7.393676208	-10.45623031	1.68E-23	7.09E-22	42.57064207
RFFL	-0.499077471	8.741959213	-10.45308939	1.73E-23	7.27E-22	42.54333263
CA12	-0.434981435	8.838971735	-10.45274168	1.74E-23	7.28E-22	42.54030978
HCN4	-0.475921926	9.291741682	-10.45199209	1.75E-23	7.32E-22	42.53379323
MAP3K19	-0.621556578	6.354984615	-10.44515935	1.86E-23	7.75E-22	42.47440765
GALP	-0.674292683	4.749949374	-10.43947627	1.95E-23	8.14E-22	42.42503406
SLC30A3	-0.507416114	5.582796601	-10.43733535	1.99E-23	8.27E-22	42.4064388
MACROD2-AS1	-0.755191011	7.704693202	-10.43627306	2.01E-23	8.33E-22	42.39721312
CDCA7L	0.666267993	9.72267263	10.4329112	2.07E-23	8.57E-22	42.36802042
RAB11FIP5	-0.418204179	9.51161449	-10.42670162	2.19E-23	9.03E-22	42.31411611
ACSM1	-0.983558327	6.379673166	-10.42594094	2.20E-23	9.06E-22	42.3075143
LOC100506497	-0.593550894	8.799126834	-10.42589063	2.20E-23	9.06E-22	42.30707762
RIMKLB	-0.608009108	8.10692898	-10.41650391	2.39E-23	9.82E-22	42.22563844
LINC00607	-0.855855513	7.157594812	-10.4149618	2.42E-23	9.93E-22	42.21226379
EZH2	0.762991826	8.600552952	10.41457453	2.43E-23	9.95E-22	42.20890527
IFNA14	-0.722911955	8.451637925	-10.41286288	2.47E-23	1.01E-21	42.19406214
TMEM238L	-0.582761996	9.73117424	-10.40788888	2.58E-23	1.05E-21	42.15093789
LGI1	-0.811204976	4.231086047	-10.40632351	2.62E-23	1.06E-21	42.13736912
COQ5	0.372135028	9.901186404	10.40559091	2.63E-23	1.07E-21	42.1310193
ADO	0.368211146	10.72405546	10.40546313	2.64E-23	1.07E-21	42.12991186
OFCC1	-0.547242936	8.942057245	-10.39707682	2.84E-23	1.14E-21	42.05724591
HABP2	-0.509668524	8.219542039	-10.39701209	2.84E-23	1.14E-21	42.05668518
TAS2R4	-0.725033347	7.554205188	-10.39441455	2.90E-23	1.17E-21	42.03418608
LYRM7	0.437286228	10.66868283	10.39175281	2.97E-23	1.19E-21	42.01113477
APOBEC3D	-0.471140877	9.006337209	-10.39052548	3.01E-23	1.20E-21	42.0005072
LOC284395	-0.631592364	6.589256351	-10.38508129	3.15E-23	1.26E-21	41.95337548
LOC100996263	-0.771668922	5.305510733	-10.38503432	3.15E-23	1.26E-21	41.95296886
RFX5	0.564035065	11.18398068	10.38077177	3.27E-23	1.30E-21	41.91607862
PCNA	0.574070429	11.01281395	10.38056757	3.28E-23	1.30E-21	41.91431162
RNF32	-0.70576193	8.802963685	-10.37961467	3.31E-23	1.31E-21	41.90606631
HOXA13	-0.57190992	7.752359034	-10.37762083	3.37E-23	1.33E-21	41.8888154
TFAP2E	-0.378619195	8.76896458	-10.37531714	3.44E-23	1.36E-21	41.86888647
AURKC	-0.928334684	7.109021109	-10.37446286	3.46E-23	1.37E-21	41.86149695
LINC00589	-0.681065689	5.720317889	-10.37064483	3.58E-23	1.41E-21	41.82847602
CABP5	-0.795980386	5.660484436	-10.36942225	3.62E-23	1.42E-21	41.81790411
CTAGE1	-0.537240303	7.510806261	-10.36734275	3.68E-23	1.45E-21	41.79992402
KIAA1210	-0.823424124	7.515081753	-10.36406217	3.79E-23	1.48E-21	41.77156407
LOC101928940	-0.686582614	8.078530769	-10.36139421	3.88E-23	1.52E-21	41.7485045
DHFR	0.499722104	10.5414712	10.35963335	3.94E-23	1.54E-21	41.73328734
MROH2B	-0.754979118	8.175725581	-10.35803966	4.00E-23	1.56E-21	41.71951637
LINC01148	-0.749488036	8.031359034	-10.35734418	4.02E-23	1.56E-21	41.71350722
LINC00280	-0.600585514	8.200325045	-10.35660168	4.05E-23	1.57E-21	41.70709213
IFI16	0.528975387	12.21017531	10.35260771	4.19E-23	1.62E-21	41.67258998
WDFY4	-0.919898491	7.938921288	-10.34517414	4.48E-23	1.73E-21	41.60839866
CHP2	-0.478393774	4.900903757	-10.34333133	4.55E-23	1.75E-21	41.59249019
ALPP	-0.696238143	4.651967263	-10.3417102	4.61E-23	1.78E-21	41.5784971
DEFB127	-0.712697399	7.616021467	-10.34110371	4.64E-23	1.78E-21	41.57326242
FANCC	-0.469799191	9.64219195	-10.3409268	4.65E-23	1.78E-21	41.57173555
TPRKB	0.445095385	10.91682755	10.33505568	4.89E-23	1.87E-21	41.5210726
CACNG7	-0.536226853	7.826627191	-10.33459989	4.91E-23	1.87E-21	41.51714038
DEPDC1B	1.103305413	7.448955993	10.32997898	5.11E-23	1.95E-21	41.47728067
DDX31	-0.464798435	8.742055098	-10.32786051	5.21E-23	1.98E-21	41.45901091
RAPGEF4-AS1	-0.697198683	8.342188014	-10.32742094	5.23E-23	1.99E-21	41.45522032
LDHB	0.46969839	13.68830572	10.32408891	5.38E-23	2.04E-21	41.42649075
ZCCHC12	-0.643312332	8.264622361	-10.32400962	5.39E-23	2.04E-21	41.42580716
LINC02042	-0.586155197	8.455171735	-10.32176535	5.49E-23	2.07E-21	41.40646019
DNM1P46	-0.858444921	5.85131288	-10.315512	5.80E-23	2.19E-21	41.35256749
LINC01957	-0.746143629	7.448628265	-10.3107824	6.05E-23	2.28E-21	41.3118215
IL3	-0.550571963	3.763649553	-10.29198984	7.13E-23	2.68E-21	41.15004713
CTSG	-0.539491607	8.692612522	-10.29059003	7.22E-23	2.70E-21	41.13800497
NME9	-0.669791384	8.622709481	-10.28789487	7.39E-23	2.76E-21	41.11482249
TMPO	0.443543153	11.24114007	10.28264364	7.74E-23	2.89E-21	41.06966569
VSIG4	-0.731185015	8.784574061	-10.28166373	7.80E-23	2.91E-21	41.06124096
ADGRG5	-0.467010079	8.819426834	-10.28147795	7.81E-23	2.91E-21	41.05964371
PBK	0.897212159	8.272734347	10.27694375	8.13E-23	3.02E-21	41.02066854
XAGE-4	-0.417629581	9.86547907	-10.27329289	8.39E-23	3.11E-21	40.98929489
MYO15A	-0.469288343	8.586891771	-10.26977248	8.66E-23	3.20E-21	40.95904951
PSMG1	0.488067282	10.41710072	10.26951453	8.67E-23	3.20E-21	40.95683362
FBXW2	0.365548204	10.89576905	10.26629043	8.92E-23	3.28E-21	40.92914051
MEG3	-0.510361575	8.694587657	-10.26624035	8.93E-23	3.28E-21	40.92871044
EXOC3L2	-0.428541256	10.33275349	-10.26263459	9.21E-23	3.38E-21	40.89774632
GFM1	0.361883896	11.01877281	10.26016604	9.41E-23	3.45E-21	40.87655209
LINC00537	-0.404770204	10.0682458	-10.25748444	9.63E-23	3.53E-21	40.85353266
LOC285638	-0.442404036	8.518276386	-10.25445457	9.89E-23	3.61E-21	40.82752854
APOBEC4	-0.608782999	8.864001252	-10.25405004	9.93E-23	3.62E-21	40.82405708
CLDN14	-0.614624768	8.24042898	-10.25286943	1.00E-22	3.65E-21	40.81392609
ERVFRD-1	-0.738372351	4.058207335	-10.25204185	1.01E-22	3.67E-21	40.806825
MGME1	0.439356391	9.705497138	10.25119153	1.02E-22	3.69E-21	40.79952909
LINC00165	-0.542593433	8.055967621	-10.24841591	1.04E-22	3.77E-21	40.7757169
TMEM30B	-0.710266203	7.400293202	-10.24606519	1.06E-22	3.85E-21	40.7555534
CDYL2	-0.539241115	10.22489195	-10.24579585	1.07E-22	3.85E-21	40.75324329
CHRNA1	-0.783921212	7.784154025	-10.24446899	1.08E-22	3.89E-21	40.74186362
ADCYAP1R1	-0.599355014	8.344108229	-10.24413399	1.08E-22	3.89E-21	40.73899067
TREML4	-0.61805361	8.187649553	-10.24170067	1.11E-22	3.97E-21	40.71812461
BMERB1	-0.566400595	9.727604293	-10.23953504	1.13E-22	4.03E-21	40.69955694
SH3TC2	-1.018536299	6.959341503	-10.23570207	1.16E-22	4.16E-21	40.66670029
CD2	-0.586979519	8.503129875	-10.23330203	1.19E-22	4.24E-21	40.64613118
OR51B5	-0.609953637	9.182751342	-10.2311051	1.21E-22	4.32E-21	40.6273057
BBOF1	-0.503771889	9.366376923	-10.22984602	1.23E-22	4.36E-21	40.61651783
MYBPH	-0.711075884	5.570334526	-10.22928011	1.23E-22	4.37E-21	40.61166942
OR2H1	-0.742424831	7.485456172	-10.22282986	1.30E-22	4.62E-21	40.55641983
THCAT158	-0.616308306	4.892038462	-10.22154953	1.32E-22	4.66E-21	40.54545608
TRIP13	0.881766965	8.073187478	10.22085409	1.33E-22	4.68E-21	40.53950117
FAM171A2	-0.52469371	4.712710197	-10.21868262	1.35E-22	4.76E-21	40.52090928
LOC101928760	-0.427071578	8.778763864	-10.21633145	1.38E-22	4.84E-21	40.50078187
ZC3H8	0.4935921	8.822645975	10.216313	1.38E-22	4.84E-21	40.50062397
SUMO1	0.326142501	11.59941896	10.21474706	1.40E-22	4.90E-21	40.48722036
LRRC49	-0.504733892	8.093481216	-10.21049659	1.45E-22	5.08E-21	40.45084574
LOC100506411	-0.645061705	8.413167442	-10.20949182	1.46E-22	5.11E-21	40.44224864
SUZ12	0.36345619	11.35562254	10.20720619	1.49E-22	5.21E-21	40.42269426
SLC17A1	-0.670918356	8.315908408	-10.20688902	1.50E-22	5.21E-21	40.41998102
N4BP1	-0.356534677	11.28830233	-10.20285879	1.55E-22	5.39E-21	40.38550903
CYP2C9	-0.567993363	9.33042415	-10.20148019	1.57E-22	5.44E-21	40.37371947
BANK1	-0.555899509	9.667228801	-10.20133104	1.57E-22	5.44E-21	40.37244402
FARP1	-0.555132101	9.21038068	-10.20070005	1.58E-22	5.46E-21	40.36704834
AIPL1	-0.629233628	8.020503936	-10.20057278	1.58E-22	5.46E-21	40.36596008
ANAPC5	0.321053558	12.30306297	10.19963577	1.59E-22	5.49E-21	40.35794811
NUP35	0.31657242	10.21816333	10.19802738	1.62E-22	5.56E-21	40.34419649
PRPF40A	0.357429163	11.68190572	10.19551934	1.65E-22	5.67E-21	40.32275599
ATP6AP1L	-0.618972256	9.166389445	-10.19371843	1.68E-22	5.75E-21	40.30736279
MTERF3	0.36009911	9.914796243	10.18355647	1.83E-22	6.27E-21	40.22053873
DNAI1	-0.523381161	8.301439177	-10.18275912	1.85E-22	6.31E-21	40.21372866
RINT1	0.420475445	9.884286583	10.18236448	1.85E-22	6.32E-21	40.21035823
MCM2	0.658702414	10.08440966	10.18117243	1.87E-22	6.37E-21	40.200178
KLK6	-0.505210428	8.344355635	-10.18107672	1.87E-22	6.37E-21	40.19936069
KIR2DL1	-0.532944998	5.236577281	-10.18081888	1.88E-22	6.37E-21	40.19715882
LINC00641	-0.535909521	3.853598569	-10.18034814	1.88E-22	6.38E-21	40.19313893
KLK7	-0.550449535	8.202863864	-10.17967979	1.90E-22	6.41E-21	40.18743187
EMC1	1.20924878	8.700658676	10.17883235	1.91E-22	6.45E-21	40.1801959
GOLGA7B	-0.509176984	5.205598211	-10.17427962	1.99E-22	6.70E-21	40.14132882
PDE5A	-0.597039026	9.376941503	-10.17381289	1.99E-22	6.71E-21	40.13734499
CAPN9	-0.734876615	7.528891234	-10.17362686	2.00E-22	6.71E-21	40.13575714
CACNA1G-AS1	-0.613350396	8.319684258	-10.17345929	2.00E-22	6.71E-21	40.13432691
THSD4	-0.432446071	8.817505725	-10.17111048	2.04E-22	6.84E-21	40.11428069
PDE6G	-0.572004551	6.421962612	-10.16910474	2.08E-22	6.95E-21	40.09716496
MPP7	-0.530441107	8.229998569	-10.16316985	2.19E-22	7.30E-21	40.04653386
SLC8A2	-0.852342621	6.196605009	-10.16191484	2.21E-22	7.37E-21	40.03582988
AHCY	0.696770082	10.81301109	10.16122654	2.22E-22	7.40E-21	40.02995977
LOC101928516	-0.926441725	7.429386583	-10.15811691	2.28E-22	7.59E-21	40.0034428
MAIP1	0.362307028	10.29325224	10.15792452	2.29E-22	7.59E-21	40.00180238
CD22	-0.391151782	9.30403381	-10.15444954	2.36E-22	7.81E-21	39.97217699
PSMG2	0.360864588	12.31131592	10.15279278	2.39E-22	7.91E-21	39.95805496
PPP1R17	-0.767970655	8.272860644	-10.15169953	2.42E-22	7.97E-21	39.9487371
OR3A1	-0.558283492	4.094143649	-10.15061369	2.44E-22	8.03E-21	39.93948308
COX7B	0.400843961	12.83684758	10.15038858	2.44E-22	8.03E-21	39.93756472
NFASC	-0.617357862	8.417281574	-10.14993702	2.45E-22	8.05E-21	39.93371653
FGF12	-0.547678256	7.720755098	-10.14831247	2.49E-22	8.15E-21	39.91987334
DLGAP1-AS1	-0.79005055	7.840497674	-10.14730955	2.51E-22	8.21E-21	39.91132788
LINC01281	-0.501033242	3.873860465	-10.14347103	2.59E-22	8.47E-21	39.87862706
FAM160A1	-0.464164141	9.539258676	-10.14302386	2.60E-22	8.49E-21	39.87481812
LOC101930370	-0.663419323	7.692274061	-10.14093555	2.65E-22	8.63E-21	39.85703169
NCR2	-0.406227213	9.367157424	-10.13916001	2.69E-22	8.75E-21	39.84191112
CDH22	-0.587236329	10.30076887	-10.13620583	2.76E-22	8.97E-21	39.81675724
MPP2	-0.556772624	8.586332021	-10.13583418	2.77E-22	8.98E-21	39.81359311
HEYL	-0.514650888	8.497844723	-10.13336181	2.83E-22	9.16E-21	39.79254613
HNRNPLL	0.57162944	9.674975671	10.13104924	2.89E-22	9.32E-21	39.77286267
UBE2T	0.861133438	8.723642934	10.13104045	2.89E-22	9.32E-21	39.77278786
RFPL3	-0.493145459	8.987178533	-10.12969292	2.92E-22	9.40E-21	39.76131979
GEMIN6	0.641749068	9.25162737	10.12964788	2.92E-22	9.40E-21	39.76093646
SPRY3	-0.403234144	8.041259213	-10.12071282	3.16E-22	1.01E-20	39.684922
ACTR3BP2	-0.486261302	8.523366011	-10.12036954	3.17E-22	1.02E-20	39.68200243
CCZ1	-0.492488346	9.117747943	-10.11495035	3.32E-22	1.06E-20	39.63592258
CENPH	0.792557448	8.52151449	10.11312713	3.37E-22	1.08E-20	39.62042341
CNGA3	-0.659498497	3.440215027	-10.11128229	3.43E-22	1.09E-20	39.60474243
SPTA1	-0.665196871	7.97859195	-10.11068911	3.44E-22	1.10E-20	39.59970087
LLPH	0.354027343	9.800750268	10.10818314	3.52E-22	1.12E-20	39.57840427
LAD1	-0.554836497	8.653006798	-10.10807868	3.52E-22	1.12E-20	39.5775166
ASB17	-0.636964156	7.400810912	-10.10799495	3.52E-22	1.12E-20	39.57680511
AK8	-0.536258754	9.619727728	-10.10336585	3.67E-22	1.16E-20	39.53747559
FNDC5	-0.463034747	9.425339714	-10.10299358	3.68E-22	1.16E-20	39.5343133
MDN1	0.534430727	9.822198569	10.10293566	3.68E-22	1.16E-20	39.53382125
KLHL29	-0.759892527	8.067122004	-10.1008682	3.75E-22	1.18E-20	39.51626031
LINC01996	-0.748877741	5.848769767	-10.09964406	3.79E-22	1.19E-20	39.50586373
MTX2	0.307655306	10.57986655	10.09937469	3.80E-22	1.19E-20	39.50357608
ICA1L	-0.561716673	8.319635599	-10.0979216	3.84E-22	1.21E-20	39.49123634
HPRT1	0.567556075	10.62874758	10.09241988	4.03E-22	1.26E-20	39.44452639
RXFP2	-0.769958281	7.151183184	-10.08932874	4.14E-22	1.29E-20	39.41829018
ATOH8	-0.587050449	9.119718247	-10.08613256	4.26E-22	1.33E-20	39.39116825
RIOX2	0.373987393	11.18361163	10.08420706	4.33E-22	1.35E-20	39.37483185
LOC101927769	-0.610776791	8.008252952	-10.0830686	4.37E-22	1.36E-20	39.36517384
OR10H3	-0.728281392	8.517354741	-10.07882485	4.53E-22	1.41E-20	39.32917924
LINC00894	-0.545053187	8.634589267	-10.07834682	4.55E-22	1.41E-20	39.32512541
FGF4	-0.571943301	8.750824508	-10.07592463	4.65E-22	1.44E-20	39.30458625
PRRX2-AS1	-0.499206557	8.607747943	-10.0743646	4.71E-22	1.46E-20	39.29135965
LOC105372969	-0.672452914	7.483462075	-10.07421077	4.72E-22	1.46E-20	39.2900555
UHRF1	1.050240452	8.378238819	10.07086876	4.85E-22	1.50E-20	39.26172562
KCNH7	-0.497582175	7.954524687	-10.06745378	5.00E-22	1.54E-20	39.23278384
EGLN3	-0.611957101	7.768023435	-10.0670921	5.01E-22	1.54E-20	39.22971903
LINC02790	-0.542774549	8.636176923	-10.06539736	5.09E-22	1.56E-20	39.21535906
MYO15B	-0.496301651	8.419788909	-10.06384974	5.16E-22	1.58E-20	39.2022472
LINC02525	-0.614111749	4.888021467	-10.05897208	5.38E-22	1.65E-20	39.16093135
DMRTC2	-0.746804424	7.054750626	-10.05867767	5.39E-22	1.65E-20	39.15843798
ATP6V1H	-0.624570897	9.445780143	-10.0516453	5.73E-22	1.75E-20	39.09889641
ARPC3	0.314561985	12.11126852	10.04960495	5.83E-22	1.78E-20	39.08162662
APOBEC3F	-0.6441108	9.542861002	-10.04574124	6.03E-22	1.83E-20	39.04893027
STK32C	-0.635973047	7.797430233	-10.04087757	6.28E-22	1.90E-20	39.00778431
PHB	0.520770327	10.40617674	10.0408655	6.28E-22	1.90E-20	39.00768215
NLGN2	-0.381186096	9.799735242	-10.04049919	6.30E-22	1.91E-20	39.00458377
LINC01231	-0.381437284	9.370963148	-10.03947141	6.36E-22	1.92E-20	38.9958909
QTRT2	0.342956356	9.277723792	10.03715131	6.49E-22	1.96E-20	38.97626993
RPE	0.499789228	8.877009302	10.03712613	6.49E-22	1.96E-20	38.97605699
CMYA5	-0.530534996	8.903237209	-10.03528401	6.59E-22	1.98E-20	38.96048054
LINC01718	-0.485646473	8.926323435	-10.03015835	6.89E-22	2.07E-20	38.91714983
RMST	-0.991995098	7.183575492	-10.03010577	6.89E-22	2.07E-20	38.91670535
AS3MT	-0.571359616	8.099457782	-10.02956912	6.92E-22	2.07E-20	38.91216966
WDR11-AS1	-0.494276478	8.487565116	-10.02780269	7.03E-22	2.10E-20	38.89724097
ALKBH2	0.463479535	9.174675492	10.02483753	7.21E-22	2.15E-20	38.87218551
PRL	-0.690194252	8.620215742	-10.0233334	7.30E-22	2.18E-20	38.85947765
NCAN	-0.53711101	7.869719141	-10.02240249	7.36E-22	2.19E-20	38.85161333
NUP133	0.422386075	9.782636494	10.02176383	7.40E-22	2.20E-20	38.84621829
PTH1R	-0.442982625	8.542968694	-10.01734793	7.69E-22	2.28E-20	38.80892166
SYT6	-0.507992791	8.554045796	-10.01664763	7.74E-22	2.29E-20	38.80300796
ATP5MC3	0.415746169	13.27659141	10.0150882	7.84E-22	2.32E-20	38.7898404
ATP1A4	-0.632765899	7.272518962	-10.0120968	8.04E-22	2.38E-20	38.76458553
AMPH	-0.532333361	8.63757424	-10.00959925	8.22E-22	2.43E-20	38.74350396
ACTRT2	-0.624163028	4.350393202	-10.00882528	8.27E-22	2.44E-20	38.73697171
KIF18A	1.024580493	7.125328444	10.00385709	8.63E-22	2.54E-20	38.69504881
BPIFB1	-0.477952737	4.300936315	-10.00371752	8.64E-22	2.54E-20	38.69387128
KCNB1	-0.743683193	8.152737388	-9.999407009	8.97E-22	2.63E-20	38.65751017
LOC102723831	-0.558771658	7.875060823	-9.999402016	8.97E-22	2.63E-20	38.65746805
LRRC38	-0.656399361	7.471574061	-9.999128568	8.99E-22	2.63E-20	38.65516176
CCT8	0.38487564	13.00807174	9.993570237	9.43E-22	2.75E-20	38.6082917
OIP5	0.905390994	8.05625653	9.988989168	9.81E-22	2.86E-20	38.56967592
RIF1	0.368158094	9.459729875	9.983951301	1.02E-21	2.98E-20	38.52722381
FOXC2	-0.547947022	7.715583363	-9.98314879	1.03E-21	3.00E-20	38.52046275
GTSF1L	-0.595038774	9.002433631	-9.983118709	1.03E-21	3.00E-20	38.52020932
LOC101928283	-0.737892757	6.762479606	-9.982857691	1.03E-21	3.00E-20	38.51801037
SUCLG1	0.404458248	11.4599195	9.982476582	1.04E-21	3.00E-20	38.51479976
SLIT1	-0.495347308	9.44569517	-9.98244062	1.04E-21	3.00E-20	38.51449681
DCST1	-0.775904547	5.156438462	-9.976807725	1.09E-21	3.14E-20	38.46705329
ABCB7	0.520604237	8.563448658	9.974910934	1.11E-21	3.19E-20	38.45108161
WNT6	-0.583588207	10.97202916	-9.970042979	1.15E-21	3.32E-20	38.4101013
DUT	0.408888295	12.81624955	9.969814449	1.16E-21	3.32E-20	38.40817779
OXCT1	0.570139791	10.24248784	9.968155963	1.17E-21	3.37E-20	38.39421943
CELA3A	-0.519146847	8.401905725	-9.966403781	1.19E-21	3.41E-20	38.37947425
RARB	-0.684780446	8.107410555	-9.963937234	1.21E-21	3.48E-20	38.35872052
TOGARAM2	-0.651201878	7.920801431	-9.959305635	1.26E-21	3.61E-20	38.31975952
LRP1	-0.516531739	8.996800716	-9.95831554	1.27E-21	3.64E-20	38.31143249
VIL1	-0.46295185	8.463888909	-9.956915915	1.29E-21	3.68E-20	38.29966215
SLC26A7	-0.546738553	7.750778175	-9.956395107	1.30E-21	3.69E-20	38.29528263
CDH3	-0.634774269	5.185070125	-9.950750454	1.36E-21	3.87E-20	38.24782659
MAGI2-AS3	-0.675050747	8.647945259	-9.947205299	1.40E-21	3.98E-20	38.21803117
PSMC5	0.427467616	11.39818211	9.943755804	1.44E-21	4.09E-20	38.18904683
RTP5	-0.565624257	4.805900716	-9.940879193	1.48E-21	4.19E-20	38.16488151
CDCA5	1.060942395	7.267297853	9.940209448	1.49E-21	4.21E-20	38.15925593
CYP1B1-AS1	-0.690744721	5.512722719	-9.938994894	1.50E-21	4.25E-20	38.14905487
CHRM1	-0.881627923	6.898949553	-9.936476092	1.54E-21	4.33E-20	38.12790218
B3GLCT	-0.409561661	9.604549016	-9.9349074	1.56E-21	4.38E-20	38.11473032
ZMYND19	1.124379194	7.995469052	9.932285963	1.59E-21	4.48E-20	38.09272211
KIF25-AS1	-0.795865738	7.81457907	-9.929042937	1.64E-21	4.60E-20	38.06550098
CCL20	-0.525105547	4.741886047	-9.92842972	1.65E-21	4.61E-20	38.06035449
SMC2	0.604621235	9.213484436	9.928263375	1.65E-21	4.61E-20	38.05895846
PRTG	-0.830334553	7.568575492	-9.927947726	1.65E-21	4.62E-20	38.05630946
GLB1L3	-0.687406599	8.355169231	-9.926248073	1.68E-21	4.68E-20	38.04204658
ARHGAP44	-0.437080861	8.574188014	-9.926107452	1.68E-21	4.68E-20	38.04086662
PSMD14	0.434709418	11.74987013	9.925793816	1.68E-21	4.69E-20	38.03823491
CHERP	0.338275783	11.1316771	9.925013994	1.69E-21	4.71E-20	38.03169171
POM121L2	-0.513315846	8.431264401	-9.924202379	1.71E-21	4.74E-20	38.02488213
SLC12A3	-0.511953325	8.412318605	-9.919169056	1.78E-21	4.94E-20	37.9826604
UNC5B-AS1	-0.735259545	4.568359213	-9.918285864	1.79E-21	4.97E-20	37.97525334
LINC00543	-0.74766385	4.321143649	-9.917711662	1.80E-21	4.98E-20	37.97043793
PSMD12	0.326550867	10.96127156	9.917639938	1.80E-21	4.98E-20	37.96983644
STATH	-0.634284307	7.413014669	-9.91728351	1.81E-21	4.98E-20	37.96684746
LDB2	-0.664991622	8.453289267	-9.917270321	1.81E-21	4.98E-20	37.96673686
TUBG1	0.534753405	10.26728283	9.916410512	1.82E-21	5.01E-20	37.95952687
CDH26	-0.441890405	8.691725224	-9.91332334	1.87E-21	5.14E-20	37.93364276
CD24	-0.7736536	8.514098211	-9.911715556	1.90E-21	5.20E-20	37.92016467
MELK	0.884115091	9.117445617	9.911591284	1.90E-21	5.20E-20	37.91912297
WDR86	-0.785226155	5.535280322	-9.910053866	1.92E-21	5.26E-20	37.9062363
GGT5	-0.489276724	4.370757424	-9.909320268	1.94E-21	5.29E-20	37.90008777
MOB3B	-0.461973408	9.64916458	-9.903331195	2.04E-21	5.56E-20	37.8499032
MYOM3	-0.46932916	8.21710966	-9.902367108	2.05E-21	5.60E-20	37.84182676
ELSPBP1	-0.655303438	7.747792487	-9.902082401	2.06E-21	5.60E-20	37.83944179
C1orf198	-0.475748621	9.5924322	-9.89937303	2.11E-21	5.73E-20	37.81674799
FETUB	-0.508519396	7.888975134	-9.895427304	2.18E-21	5.91E-20	37.78370622
PPP5D1	-0.542115386	8.766430411	-9.89493757	2.19E-21	5.93E-20	37.7796058
TMEM168	0.357397763	10.62648086	9.894867536	2.19E-21	5.93E-20	37.77901942
MED15P9	-0.560321495	7.889386225	-9.894516639	2.20E-21	5.93E-20	37.77608156
DDX1	0.469753094	11.31733077	9.894399968	2.20E-21	5.93E-20	37.77510475
ZSCAN30	-0.440030357	9.647750268	-9.893800289	2.21E-21	5.96E-20	37.77008417
SYNPR-AS1	-0.591317594	8.069712522	-9.891585178	2.25E-21	6.06E-20	37.75154086
DOCK9-DT	-0.531894895	9.010172809	-9.889360408	2.29E-21	6.17E-20	37.73291962
CNR2	-0.529656575	9.240817889	-9.886032079	2.36E-21	6.34E-20	37.70506712
LOC101928323	-0.76314269	5.144191413	-9.882278144	2.44E-21	6.53E-20	37.67366089
SPHKAP	-0.878784516	7.607498032	-9.880840048	2.47E-21	6.61E-20	37.66163169
LINC01482	-0.583820988	7.978863148	-9.878849057	2.51E-21	6.71E-20	37.64497973
LINC01921	-0.605379516	8.226183005	-9.876972935	2.55E-21	6.81E-20	37.62929065
TXN	0.53821895	12.86801431	9.875658916	2.58E-21	6.88E-20	37.6183034
HYDIN	-0.71792386	5.014349195	-9.875495243	2.58E-21	6.88E-20	37.6169349
COX7A1	-0.594406488	4.375382111	-9.873710011	2.62E-21	6.97E-20	37.6020094
FAM214B	-0.398791269	10.34641377	-9.873354315	2.63E-21	6.98E-20	37.59903581
CNTN2	-0.56068017	5.73446941	-9.871953272	2.66E-21	7.06E-20	37.58732395
BCL6B	-0.560954151	8.776420215	-9.866841926	2.78E-21	7.36E-20	37.54460613
PAK1IP1	0.552400582	9.346626834	9.866058355	2.80E-21	7.40E-20	37.53805885
LMBR1L	-0.360028397	9.457565295	-9.864400187	2.84E-21	7.50E-20	37.52420491
GDPD1	-0.555205407	9.024853131	-9.863357151	2.86E-21	7.55E-20	37.5154912
CDX2	-0.53317601	5.206905903	-9.860330364	2.94E-21	7.74E-20	37.49020857
NNT-AS1	0.548909199	9.071655098	9.860115061	2.94E-21	7.74E-20	37.48841037
SLC7A9	-0.627097356	8.894301968	-9.859808631	2.95E-21	7.75E-20	37.48585111
TFRC	0.635867891	11.44987692	9.857776457	3.00E-21	7.88E-20	37.46888014
PLIN5	-0.492832188	9.405054025	-9.856760734	3.03E-21	7.94E-20	37.46039861
LINC01743	-0.504650173	4.254245081	-9.854751457	3.08E-21	8.05E-20	37.44362247
CCDC3	-0.628483745	5.82729034	-9.854727652	3.08E-21	8.05E-20	37.44342373
FOXN2	0.340000524	10.95960751	9.848034918	3.26E-21	8.51E-20	37.38756127
TSEN15	0.61572822	10.52300018	9.842595549	3.41E-21	8.90E-20	37.34217996
MRPS23	0.4456328	9.876297496	9.841574247	3.44E-21	8.97E-20	37.33366107
CNKSR2	-0.584050442	7.816349732	-9.84042704	3.48E-21	9.04E-20	37.32409274
CPM	-0.808307717	7.563842755	-9.840289723	3.48E-21	9.04E-20	37.3229475
FCGR3B	-0.683573398	8.907317889	-9.837834328	3.55E-21	9.22E-20	37.30247098
HYI	-0.473889092	10.25476404	-9.836182915	3.60E-21	9.34E-20	37.28870123
LOC100129603	-0.622288705	6.019397317	-9.833319281	3.69E-21	9.56E-20	37.26482762
ITPK1-AS1	-0.438411092	7.965847764	-9.832926844	3.71E-21	9.58E-20	37.26155632
FAHD1	0.552846667	8.960464222	9.832040295	3.73E-21	9.64E-20	37.25416652
KCTD19	-0.638072957	4.323290519	-9.829148941	3.83E-21	9.86E-20	37.23006898
WEE1	1.035403948	8.921623971	9.82879589	3.84E-21	9.88E-20	37.22712687
HNRNPF	0.461786654	10.53121556	9.828470517	3.85E-21	9.89E-20	37.22441548
FOXC1	-0.491926436	8.34409356	-9.827775704	3.87E-21	9.94E-20	37.2186257
IQCH	-0.48616606	8.039840429	-9.826671897	3.91E-21	1.00E-19	37.20942841
LINC00410	-0.574377266	8.318387299	-9.826520733	3.91E-21	1.00E-19	37.20816891
EPHA8	-0.538709006	9.640499642	-9.820661319	4.11E-21	1.05E-19	37.15935904
GAP43	-0.544156332	9.206143113	-9.82022424	4.13E-21	1.05E-19	37.15571892
LEO1	0.559235225	8.851977996	9.817212176	4.23E-21	1.08E-19	37.1306367
SOBP	-0.61046259	8.001168157	-9.816796958	4.25E-21	1.08E-19	37.12717951
CLEC1A	-0.680149545	9.077318426	-9.815305929	4.30E-21	1.09E-19	37.11476571
TWNK	0.808380513	7.895261717	9.813925636	4.35E-21	1.11E-19	37.10327504
LRGUK	-0.547376292	7.807270125	-9.809631998	4.51E-21	1.15E-19	37.06753864
IL36RN	-0.652421253	7.707965832	-9.807461978	4.60E-21	1.17E-19	37.04948152
CDK4	0.34304709	11.50824025	9.803937002	4.74E-21	1.20E-19	37.02015559
RPF2	0.431301903	10.34441628	9.80373305	4.74E-21	1.20E-19	37.01845905
R3HDM1	0.300577582	11.34719481	9.803569953	4.75E-21	1.20E-19	37.01710237
ACTR6	0.435424386	9.862074419	9.800260166	4.88E-21	1.23E-19	36.98957418
SLC45A4	-0.422131813	8.93722254	-9.799196407	4.93E-21	1.24E-19	36.98072808
PRR30	-0.458746264	5.068597853	-9.796794945	5.03E-21	1.27E-19	36.96076025
OVOL2	-0.508121357	8.164506082	-9.795387488	5.09E-21	1.28E-19	36.94905906
ZNF71	-0.60348826	8.974171556	-9.794608424	5.12E-21	1.29E-19	36.94258265
ITGA10	-0.410949974	8.677596959	-9.788541491	5.39E-21	1.35E-19	36.89216027
VSNL1	-0.558926596	8.91512576	-9.785839995	5.52E-21	1.38E-19	36.8697152
OTUD6B	0.494029788	9.489493918	9.781348067	5.73E-21	1.43E-19	36.83240421
ADAMDEC1	-0.702914164	7.246537746	-9.780784632	5.76E-21	1.44E-19	36.82772504
KCNIP2	-0.517811967	8.737887835	-9.778677234	5.86E-21	1.46E-19	36.81022538
CNDP2	0.480316284	11.95921234	9.77725269	5.93E-21	1.48E-19	36.79839761
PTAFR	-0.425725932	9.720281216	-9.776258186	5.98E-21	1.49E-19	36.7901411
DGKK	-0.734533886	6.123232558	-9.774520414	6.07E-21	1.51E-19	36.77571532
HTR1F	-0.617211721	7.997485868	-9.774324121	6.08E-21	1.51E-19	36.77408594
WDR72	-0.654415392	8.263310376	-9.773598634	6.12E-21	1.52E-19	36.76806407
TRMT61B	0.376664893	9.629844902	9.773583918	6.12E-21	1.52E-19	36.76794193
EIF3J	0.399933538	12.12041252	9.772863174	6.16E-21	1.52E-19	36.76195974
NIT2	0.454661948	10.49626923	9.772198394	6.19E-21	1.53E-19	36.75644234
PDHA1	0.427344321	10.86628909	9.771262162	6.24E-21	1.54E-19	36.74867245
FPR3	-0.931001045	7.336218962	-9.770500034	6.28E-21	1.55E-19	36.74234784
FAM230B	-0.636099209	8.107373524	-9.768388356	6.39E-21	1.57E-19	36.72482569
MRPL58	0.444305977	9.8106678	9.768158701	6.41E-21	1.57E-19	36.72292023
SPATA18	-0.634457949	5.065743828	-9.766337278	6.50E-21	1.60E-19	36.70780894
LINC00868	-0.410701601	9.359639535	-9.766092028	6.52E-21	1.60E-19	36.70577439
ABCA9	-0.59615056	7.784876029	-9.765353218	6.56E-21	1.61E-19	36.69964559
CEACAM3	-0.440259171	9.10263864	-9.764637696	6.60E-21	1.61E-19	36.69371028
SLC23A3	-0.462827777	9.817410912	-9.760037051	6.86E-21	1.68E-19	36.65555496
LINC01094	-0.829937598	6.658077639	-9.75702276	7.04E-21	1.72E-19	36.63056292
GPR12	-0.574086525	8.26825653	-9.753988262	7.22E-21	1.76E-19	36.60540886
MUC5AC	-0.638905289	9.278116995	-9.748760794	7.54E-21	1.84E-19	36.56208945
MPLKIP	0.370354993	10.70540662	9.74817881	7.58E-21	1.84E-19	36.55726763
LINC02011	-0.845123651	6.419365295	-9.741802371	8.00E-21	1.94E-19	36.50445134
TMEM169	-0.630605387	6.394470304	-9.741169292	8.04E-21	1.95E-19	36.49920886
EIF2S1	0.390093832	11.64525492	9.736214085	8.38E-21	2.03E-19	36.45818347
OLFML2B	-0.533295816	7.807503041	-9.736145505	8.39E-21	2.03E-19	36.45761578
ACAT1	0.516728946	12.03418444	9.735016327	8.47E-21	2.05E-19	36.44826915
ATP5F1B	0.367888044	13.2751195	9.733895305	8.55E-21	2.06E-19	36.4389908
PSMB3	0.394045457	12.35569123	9.731950257	8.69E-21	2.10E-19	36.42289403
LOC100996349	-0.491123213	5.293965116	-9.730482428	8.80E-21	2.12E-19	36.41074812
RIPPLY2	-0.768760642	4.733803399	-9.729794394	8.85E-21	2.13E-19	36.40505526
LINC00269	-0.484682097	4.648178354	-9.727018542	9.06E-21	2.18E-19	36.3820905
ACTA2-AS1	-0.578786588	7.667253309	-9.725736577	9.16E-21	2.20E-19	36.37148632
ALDH1L1	-0.455980559	8.92582093	-9.723964319	9.29E-21	2.23E-19	36.35682814
DROSHA	0.305499113	10.09349016	9.722919642	9.38E-21	2.24E-19	36.3481886
FAM210A	0.359600001	9.290578712	9.72265578	9.40E-21	2.25E-19	36.34600656
C9orf57	-0.717530715	7.088342755	-9.72235089	9.42E-21	2.25E-19	36.34348527
NTNG1	-0.593228739	8.047304472	-9.721777115	9.47E-21	2.26E-19	36.33874059
ITPRIP	-0.496034183	10.05126011	-9.721569928	9.48E-21	2.26E-19	36.33702737
ATP13A5	-0.596043561	8.934129696	-9.719679349	9.63E-21	2.29E-19	36.32139539
PROK1	-0.787081091	7.628321109	-9.71511098	1.00E-20	2.38E-19	36.2836314
XRCC5	0.369259752	12.09939732	9.714053415	1.01E-20	2.40E-19	36.27489094
LOC101928907	-0.822294965	7.511815742	-9.712515967	1.02E-20	2.43E-19	36.26218558
MGAT4D	-0.718600474	6.765718068	-9.711840122	1.03E-20	2.44E-19	36.2566009
PHKA2	-0.378627802	8.979916816	-9.711719902	1.03E-20	2.44E-19	36.25560753
KIF5A	-0.495757184	8.824905367	-9.71131748	1.03E-20	2.44E-19	36.25228237
NID1	-0.802090565	8.010196064	-9.710769583	1.04E-20	2.45E-19	36.24775534
BOLA3	0.443350313	11.59942898	9.708953265	1.05E-20	2.49E-19	36.23274918
FAM189A2	-0.532947574	8.812129875	-9.708539053	1.06E-20	2.49E-19	36.2293273
OR1D2	-0.464297467	8.797795349	-9.707099555	1.07E-20	2.52E-19	36.21743615
HNRNPA1	0.431260588	11.58171628	9.705321858	1.09E-20	2.55E-19	36.202753
SIGMAR1	0.446015495	10.89178247	9.703595683	1.10E-20	2.59E-19	36.18849722
SMC3	0.421993648	10.68846762	9.70328485	1.11E-20	2.59E-19	36.18593037
RIMBP2	-0.568225991	9.397768873	-9.701453696	1.12E-20	2.63E-19	36.17080993
SOGA1	-0.501880716	9.509429159	-9.701156828	1.13E-20	2.63E-19	36.16835879
UMPS	0.315061519	10.0935161	9.699592296	1.14E-20	2.66E-19	36.15544182
ZNF391	-0.635234802	8.065289267	-9.699394566	1.14E-20	2.67E-19	36.15380944
KPNA4	0.453970225	10.94423918	9.699123434	1.15E-20	2.67E-19	36.15157113
LINC02604	-0.411100591	8.901415206	-9.697504647	1.16E-20	2.70E-19	36.13820824
VGLL2	-0.633382676	8.251132379	-9.697239009	1.16E-20	2.71E-19	36.13601558
PRMT3	0.475894535	9.23259517	9.693007448	1.21E-20	2.80E-19	36.10109274
ABCC9	-0.691765051	7.729941324	-9.6921202	1.21E-20	2.82E-19	36.0937717
FAM98B	0.446990617	10.44789732	9.690644122	1.23E-20	2.85E-19	36.08159306
GJB5	-0.614020287	5.241089445	-9.689719754	1.24E-20	2.86E-19	36.07396706
AHSA1	0.484455843	10.41551717	9.689708182	1.24E-20	2.86E-19	36.0738716
KCNK17	-0.478758368	8.776246691	-9.689675563	1.24E-20	2.86E-19	36.0736025
RFX3	-0.50223208	8.267494633	-9.688099559	1.26E-20	2.90E-19	36.06060177
HSD17B14	-0.438427472	8.492293739	-9.686916295	1.27E-20	2.92E-19	36.05084182
BACE2	-0.733977125	8.255218426	-9.685423554	1.28E-20	2.95E-19	36.0385304
CKM	-0.791023782	5.496464401	-9.685364565	1.29E-20	2.95E-19	36.03804391
TTPA	-0.830163516	7.065075134	-9.683836047	1.30E-20	2.99E-19	36.02543887
NIP7	0.543018421	8.973377818	9.680610092	1.34E-20	3.07E-19	35.99884043
BCAN	-0.406003839	9.749493023	-9.679962642	1.34E-20	3.08E-19	35.99350288
LINC00930	-0.565828119	8.752953667	-9.678467593	1.36E-20	3.12E-19	35.98117873
KPNB1	0.410455019	12.27884454	9.677524496	1.37E-20	3.14E-19	35.97340518
SIGLEC16	-0.678252135	5.735794275	-9.677340528	1.37E-20	3.14E-19	35.97188887
RAB7B	-0.703681272	7.613950626	-9.673972769	1.41E-20	3.22E-19	35.94413465
SERPINB8	-0.630287235	9.792877996	-9.67225158	1.43E-20	3.27E-19	35.92995271
LRR1	0.442456273	9.647004651	9.671047878	1.45E-20	3.30E-19	35.92003574
MYO1H	-0.61965589	7.804692308	-9.670830809	1.45E-20	3.30E-19	35.91824746
CCDC51	0.39404539	9.82029517	9.670757659	1.45E-20	3.30E-19	35.91764484
LINC00907	-0.681254643	7.511381574	-9.669636748	1.47E-20	3.32E-19	35.90841095
SLC35G1	-0.413600999	9.171070662	-9.662420586	1.56E-20	3.53E-19	35.84898357
ATP2B1-AS1	-0.548446868	9.831244186	-9.659916253	1.59E-20	3.60E-19	35.82836699
LINC00943	-0.72568194	8.291612165	-9.655165767	1.65E-20	3.74E-19	35.78926971
RAMP1	-0.377095367	8.787091234	-9.655016484	1.66E-20	3.74E-19	35.78804131
YWHAQ	0.281431482	13.01856798	9.65371234	1.68E-20	3.78E-19	35.77731051
LRFN2	-0.54119175	4.561947764	-9.651930632	1.70E-20	3.83E-19	35.76265187
EIF4E2	0.4109115	9.656099642	9.650865671	1.72E-20	3.86E-19	35.75389103
LINC02796	-0.666885863	7.906963506	-9.649753302	1.73E-20	3.89E-19	35.74474094
LCMT1-AS2	-0.583336203	7.567802504	-9.644329477	1.81E-20	4.07E-19	35.70013658
SOX9	-0.719116683	7.67084347	-9.643633765	1.82E-20	4.09E-19	35.69441649
CLEC14A	-0.660416498	5.874870125	-9.637535282	1.92E-20	4.30E-19	35.64428784
IFNB1	-0.794171381	5.094238998	-9.637419357	1.92E-20	4.30E-19	35.64333517
HFE	-0.481791306	8.982221109	-9.63553582	1.95E-20	4.36E-19	35.62785748
SYN2	-0.492928668	8.569683363	-9.633734154	1.98E-20	4.42E-19	35.61305456
IQCK	-0.611474213	8.181289445	-9.633436142	1.98E-20	4.43E-19	35.61060622
STAT5A	-0.523312831	8.862393023	-9.633096182	1.99E-20	4.43E-19	35.60781331
CCL8	-0.9027449	7.735060107	-9.632073233	2.01E-20	4.47E-19	35.5994098
CCM2L	-0.452750037	9.459062612	-9.631705036	2.01E-20	4.48E-19	35.59638521
CHDH	-0.443635801	9.117751521	-9.630875699	2.03E-20	4.50E-19	35.58957287
MRPL15	0.401350149	11.26315707	9.629633438	2.05E-20	4.54E-19	35.57936948
ERG	-0.587872255	7.246119499	-9.626327784	2.11E-20	4.67E-19	35.55222284
ANGPT1	-0.434481562	8.060756351	-9.623797124	2.15E-20	4.76E-19	35.5314451
EPB41L2	-0.524286149	8.911066726	-9.623098332	2.16E-20	4.78E-19	35.52570842
MAP3K10	-0.446259443	5.738718247	-9.622288563	2.18E-20	4.81E-19	35.51906106
IQGAP3	-0.514810716	9.519107335	-9.62069166	2.21E-20	4.87E-19	35.50595331
HSPB6	-0.721336675	8.934824866	-9.618387595	2.25E-20	4.96E-19	35.48704376
LOC101928590	-0.660099609	7.56041449	-9.611277977	2.39E-20	5.26E-19	35.42871525
PRRT3-AS1	-0.47687222	8.866526118	-9.607429403	2.47E-20	5.42E-19	35.39715377
DLGAP2-AS1	-0.565264119	4.896433989	-9.605791791	2.50E-20	5.49E-19	35.38372674
ZNF367	0.742309823	9.604736852	9.603376062	2.55E-20	5.60E-19	35.3639228
MAS1L	-0.907072842	6.286046333	-9.603193182	2.55E-20	5.60E-19	35.36242371
BMPR1A	-0.59415194	8.235244007	-9.602117526	2.58E-20	5.64E-19	35.35360684
GHRH	-0.507027121	8.343487835	-9.598180807	2.66E-20	5.82E-19	35.32134462
LINC02873	-0.562251188	7.751088193	-9.596315826	2.70E-20	5.91E-19	35.30606402
TNK2-AS1	-0.570615854	8.145615742	-9.594691088	2.74E-20	5.98E-19	35.29275357
LOC100505664	-0.486894364	4.281266905	-9.59444939	2.75E-20	5.99E-19	35.29077363
GREB1L	-0.900070394	8.165086047	-9.593721655	2.76E-20	6.02E-19	35.28481239
PGAP4	-0.557964597	8.467086404	-9.592722874	2.79E-20	6.06E-19	35.2766314
NEUROD2	-0.686455386	7.79071932	-9.591216359	2.82E-20	6.13E-19	35.26429273
HNRNPU	0.266188714	13.00529714	9.589344557	2.87E-20	6.22E-19	35.24896422
KCNMB1	-0.737650232	9.221934705	-9.58908364	2.87E-20	6.22E-19	35.24682769
ADAMTS6	-0.518891796	7.956920572	-9.589058641	2.87E-20	6.22E-19	35.246623
HSP90AB1	0.366411292	13.21360894	9.58897019	2.88E-20	6.22E-19	35.24589872
EFHC2	-0.629106899	7.301574597	-9.585557792	2.96E-20	6.39E-19	35.2179603
HHIPL2	-0.555672855	8.676674597	-9.585420272	2.96E-20	6.39E-19	35.21683452
SEMA3C	-0.507713388	8.375374061	-9.583470161	3.01E-20	6.49E-19	35.20087169
ZBTB16	-0.570180047	8.29473059	-9.583245519	3.02E-20	6.49E-19	35.19903301
C9orf163	-0.392103437	9.447235063	-9.583220674	3.02E-20	6.49E-19	35.19882965
EFEMP2	-0.467472894	8.753649911	-9.582895752	3.02E-20	6.50E-19	35.19617024
ADORA1	-0.483340528	8.394559571	-9.581293491	3.07E-20	6.58E-19	35.18305707
YAP1	-0.61990158	7.997843828	-9.579231123	3.12E-20	6.69E-19	35.16618062
PTCHD1	-0.637377418	7.383342576	-9.578890663	3.13E-20	6.70E-19	35.16339487
GSC	-0.549667657	3.722791234	-9.57705223	3.18E-20	6.80E-19	35.14835347
LPIN3	-0.612210167	5.027653309	-9.570662626	3.35E-20	7.16E-19	35.09609211
SCN10A	-0.864786741	9.353978175	-9.570404486	3.36E-20	7.17E-19	35.09398128
METTL21EP	-0.552136839	7.907028801	-9.568158003	3.42E-20	7.29E-19	35.07561331
PRB1	-0.676193844	9.702212522	-9.568097262	3.42E-20	7.29E-19	35.07511672
RMDN1	0.451228524	9.786244007	9.566984607	3.45E-20	7.35E-19	35.06602048
ELP1	0.299648045	11.09163417	9.56652572	3.47E-20	7.37E-19	35.06226918
TTLL4	-0.419918204	9.09164186	-9.565628393	3.49E-20	7.42E-19	35.05493412
TPM1	-0.485096735	8.911286583	-9.561354252	3.62E-20	7.68E-19	35.02000254
FBXO2	-0.419887	9.040070304	-9.557462971	3.74E-20	7.92E-19	34.98820973
MYLK2	-0.670002209	6.817265653	-9.555835474	3.79E-20	8.02E-19	34.97491541
NFATC4	-0.547746982	7.608594991	-9.554799914	3.82E-20	8.08E-19	34.9664572
C8orf31	-0.575754534	5.894481574	-9.553603081	3.86E-20	8.15E-19	34.95668258
CORO6	-0.372436179	8.891664758	-9.553576492	3.86E-20	8.15E-19	34.95646543
PCDHB1	-0.583050851	7.441073166	-9.551910558	3.91E-20	8.25E-19	34.94286112
THOC7	0.346289675	11.44433936	9.551301749	3.93E-20	8.29E-19	34.9378899
NUDCD2	0.381872693	10.28346708	9.549394457	4.00E-20	8.41E-19	34.92231743
ADAM23	-0.705063535	8.22947424	-9.548772157	4.02E-20	8.44E-19	34.91723701
UTP4	0.513333051	10.222861	9.545267044	4.14E-20	8.68E-19	34.88862595
PINK1	-0.432051213	10.58090304	-9.544082101	4.18E-20	8.76E-19	34.87895537
OPCML	-0.81631919	7.594303757	-9.543152617	4.21E-20	8.82E-19	34.87137025
AKNAD1	-0.743362111	7.836191413	-9.542571439	4.23E-20	8.85E-19	34.86662778
BEX1	-0.559870069	8.834244723	-9.542470852	4.23E-20	8.85E-19	34.865807
AOX1	-0.652756623	7.985527549	-9.540843712	4.29E-20	8.96E-19	34.85253055
EFNA2	-0.626719465	5.322755993	-9.538215094	4.38E-20	9.15E-19	34.83108613
PSMD11	0.499782284	10.93498784	9.537248237	4.42E-20	9.21E-19	34.82319952
PCAT4	-0.510689024	9.243552952	-9.535453017	4.49E-20	9.34E-19	34.80855751
ODF1	-0.614400688	8.615084079	-9.531115822	4.65E-20	9.68E-19	34.77319106
F5	-0.935807432	7.540179428	-9.529337551	4.72E-20	9.81E-19	34.75869399
HGSNAT	-0.518925459	8.830118247	-9.528630634	4.75E-20	9.86E-19	34.75293151
PNMA2	-0.726381335	7.509609123	-9.528414448	4.76E-20	9.86E-19	34.75116931
LOC101927467	-0.510045092	8.638477281	-9.527197165	4.80E-20	9.95E-19	34.74124741
PSAPL1	-0.824903256	9.559920215	-9.527180551	4.80E-20	9.95E-19	34.741112
CD36	-0.859099605	7.227815206	-9.526935661	4.81E-20	9.96E-19	34.73911605
SNTG1	-0.575295473	7.525019141	-9.523871301	4.94E-20	1.02E-18	34.71414344
WDFY3	-0.6053473	8.647309123	-9.523380511	4.96E-20	1.02E-18	34.71014434
LINC00463	-0.651454474	7.456725403	-9.521309958	5.04E-20	1.04E-18	34.69327453
C2orf16	-0.589979949	8.692546691	-9.520986155	5.06E-20	1.04E-18	34.69063659
CPA3	-0.886583073	8.346715921	-9.520715457	5.07E-20	1.04E-18	34.68843133
AGFG2	-0.500478878	8.614055098	-9.520575208	5.07E-20	1.04E-18	34.6872888
LGR5	-0.747299483	5.269902147	-9.52004505	5.10E-20	1.05E-18	34.68297001
ARMC9	-0.70460099	7.765566905	-9.519116577	5.14E-20	1.05E-18	34.67540686
LOC389641	-0.375770313	9.167226297	-9.518734117	5.15E-20	1.06E-18	34.67229158
NTRK3	-0.552736344	9.136263685	-9.518681101	5.16E-20	1.06E-18	34.67185975
RPL26L1	0.342344426	11.0380322	9.517919342	5.19E-20	1.06E-18	34.66565522
COL4A2	-0.833109203	6.254267621	-9.517614074	5.20E-20	1.06E-18	34.66316891
ATL2	0.329577531	10.39500125	9.513749087	5.37E-20	1.10E-18	34.63169483
LINC01949	-0.618324368	7.963041324	-9.51360161	5.38E-20	1.10E-18	34.63049405
RBM12	0.26717595	11.19324687	9.512004481	5.45E-20	1.11E-18	34.61749084
CARD14	-0.572240536	7.717452594	-9.511945733	5.45E-20	1.11E-18	34.61701257
LOC101928277	-0.595155687	7.924183184	-9.510552823	5.51E-20	1.12E-18	34.60567337
RBM10	0.936770948	8.660888551	9.509592395	5.56E-20	1.13E-18	34.59785556
SBSPON	-0.51700542	7.740455277	-9.509485805	5.56E-20	1.13E-18	34.59698795
WDR4	0.639705981	9.198949553	9.508992454	5.59E-20	1.13E-18	34.59297236
ZNF449	-0.342042039	9.153834526	-9.506947329	5.68E-20	1.15E-18	34.57632784
FUT2	-0.468505106	8.426745617	-9.506749705	5.69E-20	1.15E-18	34.57471959
TDP2	0.35700607	11.06707692	9.506380095	5.71E-20	1.15E-18	34.57171179
ZNF280A	-0.635582134	8.204526834	-9.502358067	5.90E-20	1.19E-18	34.53898691
VPS53	-0.516960522	9.532886941	-9.501835718	5.93E-20	1.19E-18	34.53473759
CENPW	0.625991277	8.791844007	9.501249054	5.96E-20	1.20E-18	34.52996527
HADHB	0.30823746	11.5670873	9.50062472	5.99E-20	1.20E-18	34.52488676
SPATA8	-0.646802542	8.529907513	-9.500123271	6.01E-20	1.21E-18	34.520808
PPP4R2	0.371979202	10.83401896	9.499142697	6.06E-20	1.22E-18	34.5128325
KLHDC8B	-0.471669133	8.901145438	-9.498963124	6.07E-20	1.22E-18	34.51137202
COPS3	0.375470241	10.62204025	9.496912319	6.17E-20	1.24E-18	34.49469395
GRK3	-0.60275102	8.018203041	-9.494957478	6.27E-20	1.25E-18	34.47879873
LILRA4	-0.507987107	9.503717352	-9.494951591	6.27E-20	1.25E-18	34.47875086
TCL1A	-0.652376899	8.268437209	-9.490716742	6.50E-20	1.30E-18	34.44432453
NAV2-AS5	-0.684084672	4.55010966	-9.489420947	6.57E-20	1.31E-18	34.43379285
PYHIN1	-0.536770125	7.935099642	-9.488904431	6.60E-20	1.32E-18	34.4295951
CD80	-0.514680505	9.112576386	-9.487445196	6.68E-20	1.33E-18	34.41773675
PSME3	0.300358039	11.37662147	9.487034447	6.70E-20	1.33E-18	34.41439907
ZNF663P	-0.670578707	5.10807102	-9.486501985	6.73E-20	1.34E-18	34.41007253
AAGAB	0.623456648	9.274553309	9.48550713	6.78E-20	1.35E-18	34.40198925
LINC01831	-0.601980534	7.965576923	-9.482713984	6.94E-20	1.38E-18	34.37929799
MFAP5	-0.553381829	7.954394812	-9.479467368	7.13E-20	1.41E-18	34.35292885
VIT	-0.503939364	8.467255277	-9.477880952	7.22E-20	1.43E-18	34.34004629
PYGB	-0.539929363	8.213468515	-9.473005338	7.52E-20	1.49E-18	34.30046339
MCMBP	0.428292069	9.886459392	9.472201167	7.57E-20	1.50E-18	34.2939361
F7	-0.463828224	8.860835599	-9.469980898	7.71E-20	1.52E-18	34.27591672
LINC02853	-0.56301803	4.205750268	-9.468657116	7.80E-20	1.54E-18	34.26517456
LRIT1	-0.58102946	4.33946458	-9.468592222	7.80E-20	1.54E-18	34.26464799
OR2B2	-0.649132928	7.314608229	-9.468074665	7.83E-20	1.54E-18	34.26044845
CDH16	-0.455109591	3.49373542	-9.468071865	7.83E-20	1.54E-18	34.26042573
MCTS1	0.472476956	11.39439052	9.467152811	7.89E-20	1.55E-18	34.2529688
MASP1	-0.532083357	8.370962612	-9.464116548	8.09E-20	1.59E-18	34.22833719
CNRIP1	-0.976914167	6.886653846	-9.463536457	8.13E-20	1.59E-18	34.22363186
LOC101928326	-0.682877345	6.977149732	-9.463497489	8.14E-20	1.59E-18	34.22331578
ZSWIM1	-0.478803979	9.644803757	-9.461588214	8.26E-20	1.62E-18	34.20783049
LINC01555	-0.906593722	6.931289445	-9.461011667	8.30E-20	1.62E-18	34.20315481
EFNA5	-0.428127894	9.132376744	-9.454376422	8.77E-20	1.71E-18	34.14935918
TSPAN4	-0.488351002	8.839574419	-9.452517649	8.91E-20	1.74E-18	34.13429397
POLA2	-0.481103098	8.551793918	-9.451851442	8.96E-20	1.75E-18	34.12889493
MRPS33	0.451826522	11.53692862	9.451417549	8.99E-20	1.75E-18	34.12537874
APOE	-0.61476295	9.662400537	-9.450906483	9.03E-20	1.76E-18	34.12123732
GUCA1C	-0.642964843	7.636487299	-9.449533864	9.13E-20	1.77E-18	34.11011508
ACSL6	-0.578651685	7.937971556	-9.446450138	9.36E-20	1.82E-18	34.08513215
SIX6	-0.891917034	6.472993739	-9.44576054	9.42E-20	1.83E-18	34.07954614
CYCS	0.347486159	13.85539964	9.444298637	9.53E-20	1.85E-18	34.06770516
PDCD6IP	0.311611263	11.69813971	9.443309548	9.61E-20	1.86E-18	34.05969458
C10orf88	-0.448719692	9.48833542	-9.441756608	9.73E-20	1.88E-18	34.04711863
HAPLN1	-0.5105302	8.310741145	-9.441440186	9.76E-20	1.89E-18	34.04455638
SLCO4C1	-0.596056488	7.200750268	-9.441158085	9.78E-20	1.89E-18	34.04227209
RAD51AP1	0.794830818	8.209812165	9.43852481	9.99E-20	1.93E-18	34.02095182
DPF3	-0.45746508	8.759239177	-9.438112492	1.00E-19	1.93E-18	34.01761388
TMPRSS11B	-0.631386176	7.458463506	-9.430143331	1.07E-19	2.06E-18	33.95311996
PRINS	-0.536671067	9.696396064	-9.426068493	1.11E-19	2.13E-18	33.92015779
WHAMMP2	-0.562887992	10.68545492	-9.425855146	1.11E-19	2.13E-18	33.91843227
SYPL2	-0.594805927	8.674117352	-9.424430927	1.12E-19	2.16E-18	33.9069141
FASTKD1	0.411533373	10.23651181	9.423748543	1.13E-19	2.17E-18	33.90139587
IFNA16	-0.580857735	7.524886762	-9.422817818	1.14E-19	2.18E-18	33.89386984
RIIAD1	-0.555180645	8.332334705	-9.421394803	1.15E-19	2.20E-18	33.8823641
ADAMTSL4	-0.521569149	8.867384615	-9.419946657	1.16E-19	2.23E-18	33.87065645
FERD3L	-0.547376241	5.447825939	-9.417596769	1.19E-19	2.27E-18	33.85166139
LINC01676	-0.557666031	9.53841771	-9.416936511	1.19E-19	2.28E-18	33.84632488
NAA20	0.336455625	10.90612952	9.416124165	1.20E-19	2.29E-18	33.8397595
SIK2	-0.475304377	9.016165474	-9.415213883	1.21E-19	2.31E-18	33.83240308
CFAP97	0.333156806	11.57009284	9.413463081	1.23E-19	2.34E-18	33.81825549
MTMR9LP	-0.871358764	6.05090322	-9.412031923	1.24E-19	2.36E-18	33.80669224
IRS4	-0.42792724	8.688123077	-9.411575517	1.25E-19	2.37E-18	33.80300491
KCNA4	-0.625715445	5.427136136	-9.409088875	1.27E-19	2.42E-18	33.78291747
DPP3	0.86396305	9.020033274	9.408652114	1.28E-19	2.42E-18	33.77938965
IL20	-0.500968883	8.019624866	-9.407802313	1.29E-19	2.44E-18	33.77252595
NARS1	0.346908444	12.90996243	9.407277435	1.29E-19	2.45E-18	33.76828682
NASP	0.62527972	9.858306977	9.405661937	1.31E-19	2.48E-18	33.75524048
SMYD1	-0.462988302	8.47892415	-9.405517984	1.31E-19	2.48E-18	33.75407804
FAM20A	-0.64265742	7.369875313	-9.404178358	1.33E-19	2.50E-18	33.74326093
FLJ38576	-0.610288471	7.840124866	-9.403625869	1.33E-19	2.51E-18	33.73880005
ITIH5	-0.933814341	7.958121646	-9.403219992	1.34E-19	2.52E-18	33.73552306
ERVH-4	-0.547110919	8.817893202	-9.402557575	1.34E-19	2.53E-18	33.73017504
IQCA1	-0.622379916	8.007916637	-9.399110919	1.38E-19	2.60E-18	33.70235285
SMIM15	0.332386872	11.80017102	9.395488522	1.42E-19	2.67E-18	33.67312003
COL17A1	-0.505904388	4.530915206	-9.394435827	1.44E-19	2.70E-18	33.66462628
OIT3	-0.903535596	6.734626655	-9.39301302	1.45E-19	2.72E-18	33.65314738
GAL	-0.539424159	8.04842576	-9.392725558	1.46E-19	2.73E-18	33.65082834
KRTAP4-2	-0.649988685	9.667425939	-9.392705443	1.46E-19	2.73E-18	33.65066607
MSH6	0.376640932	10.64142433	9.391754794	1.47E-19	2.75E-18	33.64299732
ZNF681	-0.50861578	7.661524329	-9.390408994	1.48E-19	2.77E-18	33.6321419
METAP2	0.321354865	11.2784576	9.389518208	1.50E-19	2.79E-18	33.62495731
CDC42EP4	-0.513446448	8.84032415	-9.389374821	1.50E-19	2.79E-18	33.62380088
LINC01213	-0.578980938	7.586805009	-9.379188886	1.63E-19	3.03E-18	33.54168287
GSTM4	-0.338727443	9.450717352	-9.37838141	1.64E-19	3.05E-18	33.53517584
NHLH2	-0.704017291	7.257662075	-9.377272764	1.65E-19	3.07E-18	33.52624251
POT1	0.357760423	9.771649016	9.376581353	1.66E-19	3.09E-18	33.5206716
IGIP	-0.378612181	9.297117174	-9.376565801	1.66E-19	3.09E-18	33.52054629
ADD2	-0.626880003	8.356685689	-9.374573003	1.69E-19	3.13E-18	33.50449139
SLC7A8	-0.5921789	8.742829159	-9.373957952	1.70E-19	3.15E-18	33.49953675
SCN11A	-0.512011489	7.482748837	-9.372927511	1.71E-19	3.17E-18	33.49123642
DGCR12	-0.793127129	7.69359034	-9.372609191	1.72E-19	3.17E-18	33.48867244
MSANTD4	0.396920472	10.45206619	9.37260587	1.72E-19	3.17E-18	33.48864569
TMTC1	-0.64923168	8.047789982	-9.371619388	1.73E-19	3.20E-18	33.48070027
ART4	-0.649497244	7.622005546	-9.370893837	1.74E-19	3.21E-18	33.47485685
ENDOG	0.963755831	7.557076923	9.37043383	1.75E-19	3.22E-18	33.47115223
SOD1	0.41901024	13.26609696	9.370339464	1.75E-19	3.22E-18	33.47039228
STAC2	-0.428006458	9.352647048	-9.369833108	1.76E-19	3.23E-18	33.46631458
SH3GL1P2	-0.555409196	8.268315564	-9.369220311	1.77E-19	3.25E-18	33.46137991
SLMAP	0.309102518	10.47983166	9.368064892	1.78E-19	3.27E-18	33.45207633
CHCHD4	0.331713623	10.41034311	9.366156493	1.81E-19	3.32E-18	33.43671147
PAX8	-0.329788231	11.38789857	-9.363364906	1.85E-19	3.40E-18	33.41424001
LOC102724323	-0.479344622	4.423057782	-9.361515688	1.88E-19	3.44E-18	33.39935703
ZNF536	-0.581876423	8.215556351	-9.359709316	1.91E-19	3.49E-18	33.38482096
KIR2DS3	-0.710666438	6.167680859	-9.35946081	1.91E-19	3.49E-18	33.38282136
MITD1	0.389169841	9.962160286	9.359433518	1.91E-19	3.49E-18	33.38260176
SLIT2-IT1	-0.696507246	6.850615206	-9.357168798	1.95E-19	3.56E-18	33.36438058
RUBCNL	-0.716516589	8.594081038	-9.355947273	1.97E-19	3.59E-18	33.35455393
SLC4A8	-0.438895559	9.743591771	-9.354712073	1.99E-19	3.62E-18	33.34461822
TMEM144	-0.663266618	7.385212165	-9.352732203	2.02E-19	3.68E-18	33.32869452
PHF14	0.402454188	9.836675492	9.352193348	2.03E-19	3.69E-18	33.32436104
CEACAM4	-0.457485006	8.67332576	-9.350900822	2.05E-19	3.73E-18	33.31396728
APLF	-0.47048617	8.213845259	-9.350363616	2.06E-19	3.74E-18	33.30964767
NDUFS6	0.462476679	11.60300376	9.349973961	2.07E-19	3.75E-18	33.30651463
HCG4B	-0.712061477	7.761235778	-9.349933432	2.07E-19	3.75E-18	33.30618876
FST	-0.731156487	8.180100179	-9.348796142	2.09E-19	3.78E-18	33.29704486
DIPK1B	-0.48426981	7.885742934	-9.34821816	2.10E-19	3.79E-18	33.29239816
PFAS	0.568304419	8.908072987	9.345497651	2.14E-19	3.87E-18	33.27052934
LINC00851	-0.687391143	8.018375313	-9.341198725	2.22E-19	4.01E-18	33.23598187
LINC01931	-0.693338427	7.708919499	-9.339764664	2.25E-19	4.05E-18	33.2244599
CLIC6	-0.604870136	8.359252952	-9.339641963	2.25E-19	4.05E-18	33.22347412
DOCK1	-0.644486387	8.708913417	-9.337938678	2.28E-19	4.11E-18	33.20979087
ANKRD53	-0.829949446	8.60359195	-9.337690081	2.29E-19	4.11E-18	33.20779394
HNRNPK	0.234570213	13.39126959	9.336490535	2.31E-19	4.15E-18	33.19815873
LACTB2	0.57254195	9.936267084	9.335341363	2.33E-19	4.18E-18	33.18892899
SHROOM2	-0.502701444	8.191045796	-9.33474849	2.34E-19	4.20E-18	33.18416757
LRRC73	-0.742440454	7.24647746	-9.332333411	2.39E-19	4.28E-18	33.16477411
LOC100506258	-0.429867138	8.96149034	-9.331320646	2.41E-19	4.31E-18	33.15664255
CHST4	-0.507669863	8.769938998	-9.329585068	2.44E-19	4.37E-18	33.14270896
LEXM	-0.593555691	7.715409302	-9.329511768	2.44E-19	4.37E-18	33.14212052
C5orf64	-0.560351036	8.520484079	-9.326821515	2.50E-19	4.46E-18	33.12052645
CMTM3	-0.384482396	8.59679839	-9.326338926	2.51E-19	4.47E-18	33.1166533
FAM217A	-0.877539616	7.262303936	-9.326008509	2.51E-19	4.48E-18	33.11400153
TMEM273	-0.531458155	8.293184079	-9.325690735	2.52E-19	4.49E-18	33.11145129
KLK4	-0.567350271	9.851636852	-9.322680233	2.58E-19	4.60E-18	33.08729417
CCNB1	0.657895225	9.203583721	9.322300953	2.59E-19	4.61E-18	33.08425113
CDH10	-0.598259101	8.148399821	-9.320995133	2.62E-19	4.65E-18	33.07377494
LINC01565	-0.601299349	5.138848658	-9.318868443	2.67E-19	4.73E-18	33.05671547
MUC17	-0.419162899	8.655285689	-9.31883382	2.67E-19	4.73E-18	33.05643775
MFSD14B	0.343758366	11.27878784	9.311300895	2.84E-19	5.02E-18	32.99603459
LOC105375483	-0.599931954	7.135264937	-9.308554947	2.90E-19	5.13E-18	32.97402493
MTCH2	0.365718809	10.88174687	9.307938881	2.91E-19	5.15E-18	32.96908761
LINC01187	-0.552543908	8.11459839	-9.305238267	2.98E-19	5.26E-18	32.94744698
LPAR1	-0.498730399	8.916185868	-9.303952508	3.01E-19	5.31E-18	32.93714552
CPAMD8	-0.54365597	7.850297138	-9.302183609	3.05E-19	5.39E-18	32.92297485
REXO1L1P	-0.579799038	3.513724866	-9.300394203	3.10E-19	5.46E-18	32.90864191
IREB2	0.438700788	10.53396494	9.300352934	3.10E-19	5.46E-18	32.90831137
PWRN2	-0.541489745	8.530143828	-9.298775595	3.14E-19	5.52E-18	32.89567878
COG8	-0.366006464	9.257976029	-9.298078142	3.16E-19	5.55E-18	32.89009351
PCDHA2	-0.611606556	4.548278354	-9.297880321	3.16E-19	5.55E-18	32.8885094
FBP2	-0.531813713	4.413039893	-9.297062186	3.18E-19	5.59E-18	32.88195819
LINC02112	-0.768975958	7.536120215	-9.296811957	3.19E-19	5.59E-18	32.87995457
IDH3A	0.499144886	11.17679517	9.295393492	3.23E-19	5.65E-18	32.86859745
USH1C	-0.766251266	7.300764758	-9.29473668	3.24E-19	5.68E-18	32.86333904
IGHMBP2	-0.325288977	10.50408801	-9.294035786	3.26E-19	5.70E-18	32.85772799
DHRS12	-0.379053013	8.912929517	-9.293979333	3.26E-19	5.70E-18	32.85727607
MBP	-0.427268079	9.228598211	-9.29396963	3.27E-19	5.70E-18	32.8571984
FOLH1	-0.692311187	7.671485152	-9.293726935	3.27E-19	5.71E-18	32.85525557
HUS1B	-0.600383447	7.659010376	-9.292509052	3.30E-19	5.76E-18	32.84550673
IL2RA	-0.585849023	8.566436673	-9.292443276	3.31E-19	5.76E-18	32.84498023
MPP3	-0.621657292	8.578753667	-9.291485789	3.33E-19	5.80E-18	32.83731649
TTK	0.870125146	7.934840966	9.290142664	3.37E-19	5.85E-18	32.82656707
TLR5	-0.448639276	8.413678712	-9.28969405	3.38E-19	5.87E-18	32.82297693
RNF5	-0.608545682	8.283149016	-9.289588288	3.38E-19	5.87E-18	32.82213056
ZAR1	-0.495975465	7.97353864	-9.288778593	3.41E-19	5.90E-18	32.81565117
SLC1A7	-0.458892224	8.626328086	-9.284078134	3.54E-19	6.13E-18	32.77804499
CYLC1	-0.595229932	8.506245796	-9.283482558	3.56E-19	6.15E-18	32.77328107
COL25A1	-0.472288738	8.15392415	-9.281664228	3.61E-19	6.24E-18	32.75873788
FERMT1	-0.43303807	9.154440966	-9.278377901	3.71E-19	6.40E-18	32.73245879
LOXL1	-0.743830815	4.245019678	-9.277341542	3.74E-19	6.45E-18	32.72417296
TTTY14	-0.909860672	5.610693381	-9.276731858	3.76E-19	6.48E-18	32.71929877
TERB1	-0.709343191	4.152749016	-9.275828457	3.78E-19	6.52E-18	32.71207687
EBF2	-0.794853059	6.485562791	-9.273928695	3.84E-19	6.62E-18	32.6968916
GLRX2	0.433371542	10.80932397	9.273474014	3.86E-19	6.63E-18	32.69325756
TBC1D31	0.707540877	7.383152236	9.273442713	3.86E-19	6.63E-18	32.69300739
NHLH1	-0.572000756	6.173530948	-9.271957403	3.91E-19	6.71E-18	32.68113698
ADAMTS16	-0.547115869	4.524786583	-9.269112243	4.00E-19	6.86E-18	32.6584027
CCDC150	-0.654067831	7.51570644	-9.267891739	4.04E-19	6.92E-18	32.64865182
MATR3	1.373825289	7.631351163	9.265140469	4.13E-19	7.07E-18	32.62667476
OR6W1P	-0.812473262	5.334422004	-9.264352651	4.15E-19	7.11E-18	32.62038257
EPHA5-AS1	-0.711562558	5.727970304	-9.26419287	4.16E-19	7.11E-18	32.61910647
RSL1D1	0.515016696	11.55609821	9.263195069	4.19E-19	7.17E-18	32.61113785
FYB1	-0.828034645	7.281941145	-9.262912556	4.20E-19	7.18E-18	32.60888175
LINC01599	-0.575290001	8.240975671	-9.26261001	4.21E-19	7.19E-18	32.60646574
MYOG	-0.590685969	5.5880839	-9.261151533	4.26E-19	7.27E-18	32.59481974
PPP1R3F	-0.408294606	8.763908587	-9.260294762	4.29E-19	7.31E-18	32.58797902
NUP62	0.58058797	10.25922737	9.256629282	4.42E-19	7.53E-18	32.55871791
SYN1	-0.491853261	8.560185689	-9.254820364	4.49E-19	7.63E-18	32.54428066
LINC01165	-0.410479943	8.502714669	-9.254784043	4.49E-19	7.63E-18	32.5439908
HCK	-0.706505983	8.3357678	-9.252689733	4.57E-19	7.75E-18	32.52727842
LINC01800	-0.606069803	8.27258068	-9.251946687	4.60E-19	7.79E-18	32.52134966
C1orf105	-0.801125689	8.744268873	-9.251751851	4.60E-19	7.80E-18	32.51979511
PDGFB	-0.518980695	8.492516458	-9.250933592	4.63E-19	7.84E-18	32.51326673
PSMB7	0.436632007	11.97728748	9.249316208	4.69E-19	7.94E-18	32.50036387
LAMC3	-0.547476623	8.066061896	-9.24866715	4.72E-19	7.98E-18	32.4951864
TG	-0.569715916	9.059005009	-9.24337034	4.93E-19	8.32E-18	32.45294426
NIBAN3	-0.613219366	8.08601127	-9.242501975	4.96E-19	8.37E-18	32.44602073
PLCE1	-0.718014585	7.487802862	-9.242049567	4.98E-19	8.39E-18	32.44241384
TUBB4B	0.512407217	11.6669839	9.241798425	4.99E-19	8.40E-18	32.44041163
C22orf31	-0.552364432	8.886694812	-9.241097584	5.02E-19	8.45E-18	32.43482443
CTXND1	-0.725438713	8.507451699	-9.239087344	5.10E-19	8.58E-18	32.41880028
S100G	-0.675541584	5.763951878	-9.238882578	5.11E-19	8.58E-18	32.41716817
SHQ1	0.480208868	10.24459875	9.237261813	5.18E-19	8.69E-18	32.4042507
KIF2A	0.4101591	10.48369177	9.237225674	5.18E-19	8.69E-18	32.40396269
PROSER2	-0.910403468	6.980873345	-9.235201988	5.26E-19	8.81E-18	32.38783632
MMP14	-0.589753187	10.39411753	-9.235165294	5.27E-19	8.81E-18	32.38754394
PGK1	0.329295711	13.37802809	9.235143611	5.27E-19	8.81E-18	32.38737117
LIMA1	-0.556917286	9.148562791	-9.234559594	5.29E-19	8.85E-18	32.38271775
STOML2	0.483117085	10.91483041	9.233652166	5.33E-19	8.90E-18	32.37548784
OR2S2	-0.574177908	8.746289803	-9.233327471	5.34E-19	8.92E-18	32.37290097
URI1	0.37563074	11.25315993	9.232740278	5.37E-19	8.95E-18	32.36822292
F9	-0.583404396	7.325919141	-9.232024344	5.40E-19	9.00E-18	32.36251952
PERM1	-0.596062125	4.931099463	-9.231127657	5.44E-19	9.06E-18	32.35537663
POP7	0.701971538	9.466184615	9.229617518	5.51E-19	9.16E-18	32.3433482
GPR52	-0.600474398	5.310965474	-9.228073217	5.58E-19	9.27E-18	32.33104917
NEK2	1.063414791	7.979552773	9.227568436	5.60E-19	9.30E-18	32.32702935
OR7C2	-0.421859152	4.454117531	-9.222626381	5.83E-19	9.67E-18	32.28768186
HAND1	-0.429575376	8.64932737	-9.222454086	5.84E-19	9.68E-18	32.28631037
KLHDC7A	-0.674708352	8.23016297	-9.220574106	5.93E-19	9.82E-18	32.27134668
GRSF1	0.40703573	11.23199284	9.219824185	5.96E-19	9.87E-18	32.26537832
TRPV3	-0.555716503	8.815322719	-9.219417356	5.98E-19	9.89E-18	32.26214065
DTX2P1-UPK3BP1-PMS2P11	0.443960552	10.38374884	9.218206618	6.04E-19	9.98E-18	32.25250586
PI3	-0.456266597	7.604706082	-9.218041152	6.05E-19	9.99E-18	32.25118919
CXCL12	-0.731375839	9.558909839	-9.216413071	6.13E-19	1.01E-17	32.23823492
GAU1	-0.649804029	9.410962612	-9.215490042	6.18E-19	1.02E-17	32.23089133
JPT2	0.623746489	9.417984973	9.211175862	6.39E-19	1.05E-17	32.19657503
SCGB3A2	-0.729087109	4.438393739	-9.210560712	6.43E-19	1.06E-17	32.1916829
SPEF1	-0.364279303	8.31990805	-9.209856499	6.46E-19	1.06E-17	32.18608278
RPAP3	0.392666232	9.851486225	9.209807315	6.47E-19	1.06E-17	32.18569166
SLC25A5	0.472971653	13.34356995	9.209590167	6.48E-19	1.06E-17	32.1839649
DHDH	-0.527109072	5.072275492	-9.20886388	6.52E-19	1.07E-17	32.17818968
S1PR5	-0.559591584	4.769116816	-9.208426963	6.54E-19	1.07E-17	32.17471561
NR2E1	-0.594482787	4.353425581	-9.207995123	6.56E-19	1.07E-17	32.17128203
LOC729291	-0.550110478	8.464423792	-9.207109273	6.61E-19	1.08E-17	32.16423896
MCM7	0.469373935	10.29475671	9.206921723	6.62E-19	1.08E-17	32.16274788
PHF7	-0.39881299	8.73853864	-9.20428005	6.76E-19	1.10E-17	32.14174818
INTS2	0.591932006	8.098384973	9.203675488	6.80E-19	1.11E-17	32.13694291
MADCAM1	-0.491892723	8.724173345	-9.203252466	6.82E-19	1.11E-17	32.13358071
CDH6	-0.68677751	8.877543828	-9.201540447	6.91E-19	1.13E-17	32.11997468
ZNF385D	-0.655551542	8.126534168	-9.200773502	6.96E-19	1.13E-17	32.1138801
MDH1	0.385590963	12.40015331	9.197010019	7.17E-19	1.17E-17	32.08397872
SMG9	-0.570751429	8.515636852	-9.196958296	7.17E-19	1.17E-17	32.08356784
FARSA	0.399071389	9.726860823	9.196300834	7.21E-19	1.17E-17	32.07834517
OR10D1P	-0.959512534	6.370768336	-9.196184503	7.22E-19	1.17E-17	32.0774211
FAM131B	-0.707097725	6.817082111	-9.196008295	7.23E-19	1.17E-17	32.07602141
TOMM5	0.362588524	12.29855027	9.19505212	7.29E-19	1.18E-17	32.06842652
LINC00664	-0.587143875	8.090259213	-9.194871726	7.30E-19	1.18E-17	32.06699372
RWDD2A	-0.350744734	9.811540072	-9.190815189	7.54E-19	1.22E-17	32.0347796
FRRS1	-0.963442298	5.967491055	-9.189547585	7.62E-19	1.23E-17	32.02471533
GPR182	-0.473250461	8.002039535	-9.187986024	7.71E-19	1.25E-17	32.01231858
ASGR2	-0.507349854	6.124691055	-9.184690893	7.92E-19	1.28E-17	31.98616463
RBM24	-0.915422632	6.194704114	-9.182848491	8.04E-19	1.30E-17	31.97154422
VAMP7	0.443299223	11.66623775	9.180938644	8.17E-19	1.32E-17	31.95639089
RIPOR3-AS1	-0.465294149	8.78086458	-9.176880214	8.44E-19	1.36E-17	31.92419771
IFNA5	-0.619697483	7.001337925	-9.174448954	8.60E-19	1.38E-17	31.90491697
HNRNPA2B1	0.314553231	13.26444508	9.174372912	8.61E-19	1.38E-17	31.90431398
LOC221946	-0.560159845	8.360330769	-9.169655945	8.94E-19	1.44E-17	31.86691774
ARG1	-0.655100513	7.97320805	-9.166609521	9.17E-19	1.47E-17	31.84277314
SLFNL1	-0.439778178	8.816666369	-9.164306788	9.34E-19	1.50E-17	31.82452663
TRIO	-0.667300643	7.840687835	-9.162871739	9.45E-19	1.51E-17	31.81315724
PBDC1	0.323804487	9.217710733	9.162112736	9.51E-19	1.52E-17	31.80714445
CACNA1D	-0.580557832	7.947690877	-9.161153511	9.58E-19	1.53E-17	31.79954603
FANCL	0.431864501	9.660684436	9.158641785	9.77E-19	1.56E-17	31.7796524
SNRPD3	0.540447507	10.98737335	9.157832301	9.84E-19	1.57E-17	31.7732419
CD300LB	-0.607356061	8.341967442	-9.157348149	9.88E-19	1.58E-17	31.76940798
LMNB1	0.600766326	8.693644186	9.155801664	1.00E-18	1.60E-17	31.75716263
LYRM4	0.477436752	10.08933095	9.154910038	1.01E-18	1.61E-17	31.75010327
BMS1P2	-0.521619038	10.19509571	-9.154285969	1.01E-18	1.61E-17	31.74516257
GYPA	-0.780143497	7.424513596	-9.153831494	1.02E-18	1.62E-17	31.74156468
LINC02753	-0.570468716	8.36257746	-9.15323153	1.02E-18	1.62E-17	31.73681522
EPOR	-0.599182181	13.12994794	-9.152366957	1.03E-18	1.63E-17	31.72997146
COLGALT2	-0.459387447	8.330385331	-9.147436791	1.07E-18	1.70E-17	31.6909545
ATP6V0D2	-0.726224901	9.520697853	-9.143856346	1.10E-18	1.75E-17	31.66262887
NMNAT2	-0.678171562	7.677640072	-9.143121436	1.11E-18	1.76E-17	31.65681586
SNRPD2	0.421100451	13.19781163	9.142836007	1.11E-18	1.76E-17	31.65455826
BCKDHB	0.973280344	8.250775313	9.14139548	1.12E-18	1.78E-17	31.64316521
AKAP3	-0.504546179	5.917486225	-9.140732134	1.13E-18	1.79E-17	31.63791928
LOC101927310	-0.937998018	6.043970841	-9.13871123	1.15E-18	1.81E-17	31.62193915
ZFHX2	-0.38903507	9.56802254	-9.138551213	1.15E-18	1.81E-17	31.62067394
LOC644090	-0.452821169	8.360162791	-9.138124617	1.15E-18	1.82E-17	31.61730104
UTP14A	0.440494438	9.887346691	9.137866756	1.16E-18	1.82E-17	31.61526231
LOC93429	-0.593044854	3.71198229	-9.137737495	1.16E-18	1.82E-17	31.61424035
LINC00857	-0.631402942	5.399230054	-9.137068623	1.16E-18	1.83E-17	31.60895229
IL11RA	-0.414531443	9.255002326	-9.132668305	1.20E-18	1.89E-17	31.57417079
PDE8B	-0.471953955	8.101594812	-9.132515556	1.21E-18	1.90E-17	31.57296364
KRT83	-0.508071513	5.207430948	-9.13217559	1.21E-18	1.90E-17	31.57027699
RBFOX3	-0.718303173	7.557807692	-9.131792495	1.21E-18	1.90E-17	31.56724959
TRIM45	-0.438997671	8.770283721	-9.131642489	1.21E-18	1.90E-17	31.5660642
OSBPL6	-0.676188267	7.245337388	-9.129182278	1.24E-18	1.94E-17	31.54662492
ZFP57	-0.633596306	5.277085868	-9.127978932	1.25E-18	1.96E-17	31.53711814
BTBD1	0.34478644	11.28647335	9.127971052	1.25E-18	1.96E-17	31.53705588
GPR78	-0.631668274	7.337935957	-9.126867116	1.26E-18	1.97E-17	31.52833529
OR7A5	-0.647668984	6.956069589	-9.125462899	1.28E-18	1.99E-17	31.51724373
PPIP5K2	0.347239674	10.43740358	9.124084742	1.29E-18	2.01E-17	31.50635925
ADNP	0.336230259	11.25025742	9.120911266	1.32E-18	2.06E-17	31.4813002
CCDC68	-0.961182997	5.954532916	-9.120637244	1.33E-18	2.07E-17	31.47913672
CSTL1	-0.623852034	4.656107692	-9.120355688	1.33E-18	2.07E-17	31.4769138
TCERG1L	-0.611709702	7.625640608	-9.11955376	1.34E-18	2.08E-17	31.47058276
CACFD1	-0.384320814	10.25644687	-9.119361576	1.34E-18	2.08E-17	31.46906558
MS4A3	-0.64044667	6.818579428	-9.119211517	1.34E-18	2.09E-17	31.46788096
C21orf62-AS1	-0.362543682	8.066812165	-9.11904366	1.34E-18	2.09E-17	31.46655585
DDX23	0.42737882	9.317889624	9.116812494	1.37E-18	2.12E-17	31.44894421
PTRH2	0.456311936	10.29179589	9.116308657	1.37E-18	2.13E-17	31.44496763
DEFB129	-0.845032792	6.972025403	-9.115871963	1.38E-18	2.14E-17	31.44152111
MAP3K5-AS1	-0.588870365	4.821909481	-9.115506195	1.38E-18	2.14E-17	31.43863445
STAU2-AS1	-0.55249958	9.055002683	-9.115153181	1.39E-18	2.14E-17	31.43584853
SAP30	0.420874698	9.958003399	9.115094944	1.39E-18	2.14E-17	31.43538894
LOC101927815	-0.601552824	8.05938873	-9.114062984	1.40E-18	2.16E-17	31.42724541
PCP4L1	-0.538144132	7.632328801	-9.113472489	1.41E-18	2.17E-17	31.42258592
HTR3B	-0.913635644	7.804253846	-9.10942134	1.45E-18	2.24E-17	31.39062511
MS4A6A	-0.676946425	9.569170125	-9.108898513	1.46E-18	2.25E-17	31.38650113
ALDOB	-0.349712307	9.195137746	-9.107664727	1.47E-18	2.26E-17	31.37676989
LINC00642	-0.651026519	7.700711091	-9.107635898	1.47E-18	2.26E-17	31.37654252
PDYN	-0.592458992	4.7412	-9.107629649	1.47E-18	2.26E-17	31.37649324
DTL	0.867277905	8.931873524	9.107446927	1.48E-18	2.27E-17	31.37505214
MRPS9	0.597315251	9.286109839	9.10502983	1.50E-18	2.31E-17	31.35599096
TP53TG5	-0.549755836	8.495390161	-9.103147255	1.53E-18	2.34E-17	31.34114761
LYST	-0.374224249	9.17156458	-9.102936438	1.53E-18	2.34E-17	31.33948554
MSX2	-0.86943204	6.670204293	-9.102107306	1.54E-18	2.36E-17	31.33294899
CCDC37-DT	-0.513361704	8.004669231	-9.101704577	1.55E-18	2.36E-17	31.3297742
NPY2R	-0.615385064	7.201227907	-9.098184948	1.59E-18	2.43E-17	31.30203268
SCN4B	-0.590115642	4.129394275	-9.09812586	1.59E-18	2.43E-17	31.30156702
SCARA5	-0.560266206	6.476822182	-9.097815556	1.59E-18	2.43E-17	31.29912161
APOBEC1	-0.521014535	7.744688193	-9.096859232	1.61E-18	2.45E-17	31.29158552
CCNP	-0.938306263	9.422768157	-9.096275483	1.61E-18	2.46E-17	31.28698571
ADH7	-0.741872433	7.653503041	-9.095873427	1.62E-18	2.47E-17	31.28381772
ATR	0.317152935	11.10366816	9.095233602	1.63E-18	2.48E-17	31.27877646
SLC5A7	-0.900573341	6.75321449	-9.09426452	1.64E-18	2.49E-17	31.27114144
ADHFE1	-0.530488952	9.043680322	-9.093994802	1.64E-18	2.50E-17	31.26901655
LOC101929480	-0.767914812	7.440605367	-9.09296628	1.66E-18	2.52E-17	31.26091405
ARHGAP20	-0.557376841	8.156042397	-9.090174328	1.69E-18	2.57E-17	31.23892305
ERICH1	-0.350311178	9.234061002	-9.089495747	1.70E-18	2.58E-17	31.23357892
RASL12	-0.870376425	7.228580501	-9.089300921	1.71E-18	2.59E-17	31.23204463
KHDRBS2	-0.621393233	7.990535957	-9.088716783	1.71E-18	2.60E-17	31.22744459
NDUFAB1	0.353923519	12.79391682	9.086780316	1.74E-18	2.63E-17	31.21219662
CCDC38	-0.530479134	7.927857245	-9.085853464	1.75E-18	2.65E-17	31.20489934
IRAG1	-0.545264333	7.898805367	-9.085735653	1.76E-18	2.65E-17	31.20397183
LINC00491	-0.622891104	10.42320143	-9.08114397	1.82E-18	2.75E-17	31.1678291
LDHA	0.400676173	13.81805599	9.081085599	1.82E-18	2.75E-17	31.16736973
BICD1	-0.82417618	10.00024597	-9.080593438	1.83E-18	2.76E-17	31.16349658
ADAM18	-0.642398061	7.423138283	-9.080055705	1.84E-18	2.77E-17	31.15926498
MYBL1	-0.499961707	8.701449911	-9.078368534	1.86E-18	2.80E-17	31.14598925
WFDC1	-0.716735149	5.56700322	-9.077008282	1.88E-18	2.83E-17	31.13528727
MRPL50	0.367637268	10.85939392	9.07605931	1.90E-18	2.85E-17	31.1278218
HNRNPM	0.284033155	12.18079553	9.075698975	1.90E-18	2.85E-17	31.12498722
NMRAL2P	-0.444834474	8.007279964	-9.075694874	1.90E-18	2.85E-17	31.12495497
DYRK3	-0.475146748	7.813064758	-9.075610255	1.90E-18	2.85E-17	31.12428932
SERPINB3	-0.503056806	8.116198032	-9.073664684	1.93E-18	2.90E-17	31.10898607
CLYBL-AS1	-0.732800268	7.142173345	-9.072369588	1.95E-18	2.93E-17	31.0988006
LINC00319	-0.841297573	6.491536315	-9.071674226	1.97E-18	2.94E-17	31.09333227
MIR124-2HG	-0.800280593	7.037305903	-9.070781143	1.98E-18	2.96E-17	31.08630951
LOC101927948	-0.557549657	7.703321288	-9.069252828	2.00E-18	2.99E-17	31.07429281
KRTAP4-8	-0.571991615	8.625912165	-9.068984246	2.01E-18	3.00E-17	31.07218118
LGALS12	-0.512893133	5.171627191	-9.068914152	2.01E-18	3.00E-17	31.0716301
LINC01566	-0.390434573	8.855183542	-9.068752607	2.01E-18	3.00E-17	31.07036004
ZKSCAN1	0.342113023	10.81028962	9.06819583	2.02E-18	3.01E-17	31.06598281
TWIST2	-0.487444585	8.091204472	-9.06718962	2.04E-18	3.03E-17	31.05807278
AGPAT5	0.521532997	10.20623703	9.06555734	2.06E-18	3.07E-17	31.04524245
PSKH2	-0.573938569	7.645597853	-9.06449219	2.08E-18	3.09E-17	31.0368709
OR1I1	-0.366334866	9.055147943	-9.063808582	2.09E-18	3.11E-17	31.03149847
SLURP1	-0.619464927	7.891983721	-9.061084127	2.14E-18	3.17E-17	31.01009013
FH	0.488227377	11.26174401	9.059958402	2.16E-18	3.20E-17	31.00124576
TOM1L2	-0.361351827	10.20258426	-9.058747097	2.18E-18	3.23E-17	30.99172993
NALCN-AS1	-0.569943653	5.385930411	-9.055943602	2.23E-18	3.30E-17	30.96970972
SERPINB4	-0.955424752	6.547737746	-9.054972793	2.25E-18	3.32E-17	30.96208563
AZGP1P1	-0.715528289	5.381284258	-9.054519353	2.25E-18	3.33E-17	30.95852482
SVEP1	-0.439988097	8.845551878	-9.054444128	2.26E-18	3.33E-17	30.9579341
ABCB10	0.484960013	9.752423077	9.05421621	2.26E-18	3.34E-17	30.95614435
DSG2-AS1	-0.486158756	9.205552594	-9.053371001	2.28E-18	3.36E-17	30.94950754
ITIH2	-0.583352658	8.46858229	-9.053201535	2.28E-18	3.36E-17	30.9481769
SCN1B	-0.831742565	6.901708587	-9.05055797	2.33E-18	3.43E-17	30.92742218
TRIM67-AS1	-0.420430352	9.495263148	-9.050041354	2.34E-18	3.44E-17	30.92336674
PLAAT5	-0.522296023	8.527947048	-9.049476515	2.35E-18	3.45E-17	30.91893295
TRDV3	-0.494532556	7.794190698	-9.048414991	2.37E-18	3.48E-17	30.91060089
CHI3L1	-0.769919264	7.753390161	-9.048355158	2.37E-18	3.48E-17	30.91013127
PP2D1	-0.64714476	6.632589267	-9.046824811	2.40E-18	3.52E-17	30.8981207
LOC105370746	-0.501082406	7.846266369	-9.044405298	2.44E-18	3.58E-17	30.8791348
MMEL1	-0.440350238	8.368676923	-9.041681988	2.50E-18	3.66E-17	30.85776951
OLAH	-0.626088285	7.132443649	-9.041186137	2.51E-18	3.67E-17	30.85387991
KIAA1614-AS1	-0.45163991	8.21402898	-9.041150484	2.51E-18	3.67E-17	30.85360024
CCNA1	-0.862845135	7.296601252	-9.039279132	2.55E-18	3.72E-17	30.83892227
CABYR	-0.553832196	8.556676386	-9.038175467	2.57E-18	3.75E-17	30.83026672
DDX10	0.379585578	10.53128873	9.037932971	2.57E-18	3.76E-17	30.82836504
PRR7-AS1	-0.575406735	8.081881395	-9.037538734	2.58E-18	3.77E-17	30.82527347
PLXNA2	-0.586302277	8.345257603	-9.036741703	2.60E-18	3.79E-17	30.81902353
PDCD6	0.365420635	10.52166512	9.0367357	2.60E-18	3.79E-17	30.81897646
SPRY1	-0.54292146	9.169213775	-9.036424841	2.61E-18	3.79E-17	30.81653896
LINC01704	-0.44152363	8.168201789	-9.035339999	2.63E-18	3.82E-17	30.80803302
THBD	-0.637269711	7.335294097	-9.031997337	2.70E-18	3.92E-17	30.78182894
KLK8	-0.549996002	8.281154025	-9.031197967	2.72E-18	3.95E-17	30.77556352
DSTNP2	-0.40132288	9.512819141	-9.030959532	2.72E-18	3.95E-17	30.77369476
SSRP1	0.496449307	9.787766011	9.030446963	2.73E-18	3.96E-17	30.76967757
LINC00659	-0.539958964	5.019540429	-9.028508425	2.78E-18	4.02E-17	30.75448606
LINC00330	-0.572294793	8.82361127	-9.025471563	2.84E-18	4.12E-17	30.73069233
MDH1B	-0.586251968	8.039663148	-9.025261638	2.85E-18	4.12E-17	30.7290478
TMEM150C	-0.526172993	8.072216279	-9.02365982	2.88E-18	4.17E-17	30.71650022
LOXL4	-0.478780467	9.2659839	-9.02332378	2.89E-18	4.18E-17	30.71386811
FAM71C	-0.928657293	6.69091127	-9.023322288	2.89E-18	4.18E-17	30.71385642
WDR3	0.424142708	10.28771789	9.01927553	2.99E-18	4.31E-17	30.68216508
ITGB1-DT	-0.617902863	7.772910018	-9.018876824	3.00E-18	4.32E-17	30.67904326
PRELP	-0.452168144	8.967669231	-9.018708255	3.00E-18	4.32E-17	30.67772342
SLC6A7	-0.41211378	4.342408408	-9.018650686	3.00E-18	4.32E-17	30.67727268
ZNF879	-0.478694304	8.14035975	-9.017204764	3.04E-18	4.37E-17	30.6659524
ZWINT	0.635322339	10.32395331	9.016958694	3.04E-18	4.38E-17	30.66402602
PAXBP1-AS1	-0.494546512	7.651473345	-9.015055609	3.09E-18	4.44E-17	30.64912891
RAB39A	-0.534070076	8.53261449	-9.01464125	3.10E-18	4.45E-17	30.64588568
RPRD1A	0.309051443	10.84570233	9.014583733	3.10E-18	4.45E-17	30.64543549
DEFA4	-0.624350718	8.465820215	-9.013233208	3.13E-18	4.49E-17	30.63486559
LINC00470	-0.640114517	7.526768515	-9.012626476	3.15E-18	4.51E-17	30.63011737
GPBAR1	-0.671014372	5.925118426	-9.01215453	3.16E-18	4.53E-17	30.62642415
PRSS55	-0.430661271	8.092244186	-9.011881923	3.17E-18	4.53E-17	30.62429091
TEX46	-0.993732081	5.930409839	-9.011330834	3.18E-18	4.55E-17	30.61997863
WDR93	-0.53366606	8.626211628	-9.01077417	3.20E-18	4.57E-17	30.61562292
POLE3	0.37509936	11.64340376	9.010546141	3.20E-18	4.57E-17	30.61383873
CENPU	0.582614241	9.592194275	9.009135085	3.24E-18	4.62E-17	30.60279879
RTP1	-0.477657279	8.13034347	-9.007365793	3.28E-18	4.68E-17	30.58895788
RAMP2-AS1	-0.594753503	7.488524687	-9.007123311	3.29E-18	4.69E-17	30.58706113
SLC22A25	-0.375680304	9.502326297	-9.007091213	3.29E-18	4.69E-17	30.58681006
AGBL2	-0.609746631	7.114916458	-9.0063781	3.31E-18	4.71E-17	30.58123218
ODC1-DT	-0.472784005	8.535195707	-9.006043041	3.32E-18	4.72E-17	30.57861151
PIK3R6	-0.548020422	7.70497102	-9.006026305	3.32E-18	4.72E-17	30.57848061
DNAJC17	0.859062002	6.29539517	9.005881153	3.32E-18	4.72E-17	30.57734532
GBP6	-0.747230988	7.838650268	-9.004198003	3.37E-18	4.78E-17	30.56418178
POLR2D	0.330704749	9.732076208	9.003913968	3.38E-18	4.79E-17	30.56196059
PPP2R3A	-0.593767457	8.609398927	-9.003494513	3.39E-18	4.80E-17	30.5586805
ANKRD40CL	-0.570256986	3.481572272	-8.999525345	3.50E-18	4.95E-17	30.5276476
SUV39H2	0.441390196	9.046888193	8.999044122	3.51E-18	4.97E-17	30.52388585
ARRB1	-0.425759131	8.899059571	-8.997431831	3.55E-18	5.03E-17	30.51128359
YEATS2	-0.357960929	9.653480322	-8.997160896	3.56E-18	5.03E-17	30.50916603
ST8SIA3	-0.566136294	8.318603757	-8.996757418	3.57E-18	5.05E-17	30.50601263
KIR2DS2	-0.678227807	5.998697317	-8.995947734	3.60E-18	5.08E-17	30.49968483
CDKN2B-AS1	-0.636527132	3.746646691	-8.994277871	3.65E-18	5.14E-17	30.48663594
CC2D2A	-0.455102721	8.462769052	-8.993677283	3.66E-18	5.16E-17	30.48194319
ILF2	0.415185106	11.97734919	8.989903055	3.77E-18	5.31E-17	30.45245819
ASF1A	0.485088403	10.27366333	8.988014836	3.83E-18	5.39E-17	30.43771054
CPEB1-AS1	-0.576823732	4.184157424	-8.987910343	3.83E-18	5.39E-17	30.43689447
DDX49	0.454880967	9.235435957	8.984759258	3.93E-18	5.52E-17	30.41228874
SEPT5-GP1BB	-0.479018227	5.686587478	-8.984569037	3.94E-18	5.53E-17	30.41080358
SARNP	0.389416515	10.073261	8.984533509	3.94E-18	5.53E-17	30.41052619
LYPLA2	-0.376423148	10.96760286	-8.984406388	3.94E-18	5.53E-17	30.4095337
FBXL19-AS1	-0.785159476	8.665813059	-8.983258985	3.98E-18	5.57E-17	30.40057589
LINC02186	-0.585152031	7.315556708	-8.981078396	4.05E-18	5.67E-17	30.38355432
FAM184A	-0.454123345	8.740619499	-8.980449851	4.07E-18	5.69E-17	30.3786485
ALX1	-0.718080464	6.102552773	-8.980194787	4.08E-18	5.70E-17	30.37665779
CEP76	0.468870928	8.364359213	8.98008199	4.08E-18	5.70E-17	30.37577745
COMMD8	0.463754652	11.24208766	8.979913043	4.09E-18	5.71E-17	30.3744589
KCTD6	0.471138617	9.500342039	8.978087282	4.15E-18	5.78E-17	30.36021085
MFF	0.379816898	11.71181664	8.977769535	4.16E-18	5.80E-17	30.35773141
TPX2	0.730315726	8.966277996	8.976802976	4.19E-18	5.83E-17	30.35018956
RBMS2	-0.451860024	8.473728265	-8.976758792	4.19E-18	5.83E-17	30.34984481
PSMD8	0.646336024	10.99485367	8.976410487	4.20E-18	5.85E-17	30.34712723
SLC51A	-0.581874161	5.013255456	-8.974821422	4.25E-18	5.92E-17	30.33472982
NKX2-1	-0.744394847	6.091380501	-8.973488795	4.30E-18	5.98E-17	30.32433433
NDUFB9	0.359213334	12.90614758	8.973294665	4.31E-18	5.98E-17	30.32282007
ZBTB22	-0.361364071	9.236492308	-8.972449766	4.34E-18	6.02E-17	30.31622993
SNHG19	0.660116763	11.1806551	8.971896698	4.35E-18	6.04E-17	30.31191629
PRSS27	-0.5979698	4.625384615	-8.970062172	4.42E-18	6.12E-17	30.2976094
CEP126	-0.645357893	8.310308766	-8.969977043	4.42E-18	6.12E-17	30.29694556
LOC101928107	-0.544222487	4.793416995	-8.969880123	4.43E-18	6.12E-17	30.29618977
LOC102724434	-0.613311344	9.495506798	-8.968590343	4.47E-18	6.18E-17	30.28613265
TXLNG	0.328040908	9.98783059	8.966541922	4.54E-18	6.28E-17	30.2701622
OR2J2	-0.766581201	6.388889088	-8.966479253	4.55E-18	6.28E-17	30.26967364
MAMDC2-AS1	-0.830441939	6.254964043	-8.965092015	4.60E-18	6.34E-17	30.25885968
ZCCHC4	-0.35093403	8.610210018	-8.964371485	4.62E-18	6.38E-17	30.25324342
RNF112	-0.46912738	5.867392129	-8.963453051	4.66E-18	6.42E-17	30.24608506
CXCL14	-0.671247689	5.077562254	-8.961537878	4.73E-18	6.51E-17	30.23115978
TMEM31	-0.595255888	8.309732021	-8.961038815	4.75E-18	6.53E-17	30.22727089
VWA7	-0.536794206	4.211248837	-8.960521396	4.77E-18	6.56E-17	30.22323913
NXT2	0.529328405	10.12936601	8.960111849	4.78E-18	6.57E-17	30.22004804
LINC00216	-0.601451107	8.448068873	-8.95916305	4.82E-18	6.62E-17	30.21265565
LARP1	0.343676176	12.66615814	8.955278659	4.97E-18	6.82E-17	30.18239723
TSPAN12	-0.443611975	8.463079964	-8.955184438	4.97E-18	6.82E-17	30.1816634
LINC02043	-0.430987499	9.665365474	-8.954138957	5.01E-18	6.87E-17	30.17352111
FLG	-0.688670989	6.504106798	-8.952814313	5.07E-18	6.94E-17	30.1632057
LINC02012	-0.489933794	4.536495349	-8.950226393	5.17E-18	7.08E-17	30.14305605
AMELX	-0.521312788	7.778105188	-8.948751038	5.23E-18	7.16E-17	30.13157084
HRG	-0.669886125	7.95980966	-8.948009203	5.26E-18	7.19E-17	30.1257964
NYAP1	-0.606908343	8.19192898	-8.946705867	5.32E-18	7.26E-17	30.11565211
SYT4	-0.578365346	8.079829517	-8.945651461	5.36E-18	7.32E-17	30.10744613
TNFRSF18	-0.678851156	8.727185152	-8.944301945	5.42E-18	7.39E-17	30.0969445
OVOL1	-0.626471022	9.340551342	-8.942570332	5.50E-18	7.49E-17	30.08347121
TSPY1	-0.741353808	6.300044186	-8.940500851	5.59E-18	7.61E-17	30.06737161
TDG	0.353323052	10.04073148	8.93712661	5.74E-18	7.81E-17	30.04112757
LINC00636	-0.454329225	8.107768873	-8.936316346	5.77E-18	7.86E-17	30.03482663
ARTN	-0.550486303	9.136372451	-8.93304272	5.93E-18	8.06E-17	30.00937396
U2SURP	0.325659973	11.1981653	8.929212538	6.11E-18	8.30E-17	29.9796029
NR1H4	-0.691647674	7.727894097	-8.927155168	6.21E-18	8.43E-17	29.96361542
LINC02099	-0.998459456	5.497544723	-8.92568496	6.28E-18	8.52E-17	29.95219237
SCN2B	-0.613130658	7.559354025	-8.924747662	6.33E-18	8.58E-17	29.9449106
FMO6P	-0.877660566	6.802967979	-8.924619394	6.33E-18	8.58E-17	29.94391414
CKS1B	0.670886427	10.13914669	8.923531618	6.39E-18	8.65E-17	29.93546413
SPC25	0.775154432	7.455084794	8.922585562	6.44E-18	8.71E-17	29.92811565
KRT8P12	-0.554329395	9.033537388	-8.922373534	6.45E-18	8.72E-17	29.9264688
ALOX12B	-0.480259383	4.792172451	-8.922324738	6.45E-18	8.72E-17	29.92608981
LINC01119	-0.539066358	8.658172093	-8.920709077	6.53E-18	8.82E-17	29.9135418
UNC5C	-0.532405745	7.961816279	-8.920224302	6.56E-18	8.85E-17	29.90977713
SLC15A1	-0.534740743	7.714647406	-8.920146233	6.56E-18	8.85E-17	29.90917088
A2M-AS1	-0.655636889	7.088681216	-8.920043556	6.57E-18	8.85E-17	29.90837354
LILRA3	-0.473253792	5.000573524	-8.919116709	6.62E-18	8.91E-17	29.90117637
NKAIN2	-0.738498321	7.05919034	-8.918701469	6.64E-18	8.93E-17	29.89795212
WDR74	0.462303628	9.880535599	8.917818827	6.68E-18	8.99E-17	29.89109897
FSCB	-0.997801399	6.116215742	-8.913676205	6.91E-18	9.28E-17	29.85894095
AMHR2	-0.598038387	6.243551699	-8.913324576	6.93E-18	9.30E-17	29.85621188
LOC101928725	-0.400014787	8.532624329	-8.911751877	7.01E-18	9.41E-17	29.84400675
KLK3	-0.414287862	10.32711914	-8.911601374	7.02E-18	9.42E-17	29.84283884
CARNMT1-AS1	-0.775253978	6.912727728	-8.9108897	7.06E-18	9.47E-17	29.8373164
ARR3	-0.505247701	8.511854562	-8.908803671	7.18E-18	9.62E-17	29.82113119
LINC01838	-0.636926296	6.631379606	-8.907932203	7.23E-18	9.68E-17	29.81437042
APOL5	-0.55528093	5.613968873	-8.907436333	7.26E-18	9.71E-17	29.81052374
LOC440570	-0.589173209	5.0702322	-8.905164032	7.39E-18	9.88E-17	29.79289853
RSPH3	-0.423030345	10.9138805	-8.904865973	7.41E-18	9.89E-17	29.79058687
ZFHX3	-0.62653882	7.45227424	-8.903048651	7.51E-18	1.00E-16	29.77649351
CBY3	-0.668373732	7.275675492	-8.901142909	7.63E-18	1.02E-16	29.76171677
DHX40	0.352690437	10.29649445	8.900383889	7.67E-18	1.02E-16	29.75583214
LOC101926984	-0.711526301	8.87963864	-8.899979752	7.70E-18	1.03E-16	29.75269904
FLVCR1	0.530406747	8.872928086	8.899282122	7.74E-18	1.03E-16	29.74729089
CEACAM1	-0.5062719	8.815816995	-8.895623035	7.97E-18	1.06E-16	29.71893017
GUSBP1	-0.704804283	7.339290519	-8.894980708	8.01E-18	1.06E-16	29.71395255
ZNF853	-0.469334858	5.008454562	-8.894144019	8.06E-18	1.07E-16	29.70746915
DUSP16	-0.37657608	9.12036619	-8.893816739	8.08E-18	1.07E-16	29.70493323
SEMA6D	-0.601987471	8.409547227	-8.891501788	8.23E-18	1.09E-16	29.68699785
MEP1A	-0.625386096	5.69762254	-8.886477265	8.56E-18	1.14E-16	29.64808178
LOC100130691	-0.465375483	7.695786762	-8.885012316	8.66E-18	1.15E-16	29.63673853
ZPLD2P	-0.541002108	7.597206619	-8.884339504	8.71E-18	1.15E-16	29.63152935
TAS1R2	-0.805494754	7.443594812	-8.884243395	8.71E-18	1.15E-16	29.63078526
ATP13A1	0.518657952	11.22645993	8.884146911	8.72E-18	1.15E-16	29.63003827
LOC101927159	-0.48059091	8.359223256	-8.882213043	8.85E-18	1.17E-16	29.61506738
LOC105378130	-1.022369689	5.951288193	-8.881975824	8.87E-18	1.17E-16	29.61323114
PMP2	-0.555262584	7.012392308	-8.881717545	8.89E-18	1.17E-16	29.61123192
CCDC34	0.513680612	9.450157066	8.881664126	8.89E-18	1.17E-16	29.61081843
BHMT	-0.867433909	6.957781216	-8.880054632	9.01E-18	1.19E-16	29.5983611
YWHAG	0.289774562	13.04685742	8.880014411	9.01E-18	1.19E-16	29.59804982
TEX15	-0.770461488	7.36857585	-8.879310478	9.06E-18	1.19E-16	29.59260199
PSMG4	0.479965639	10.2455025	8.878468063	9.12E-18	1.20E-16	29.58608287
SSR4P1	-0.511568169	4.475134168	-8.87550751	9.33E-18	1.23E-16	29.56317599
SLIT3	-0.733393443	7.524294991	-8.874581509	9.40E-18	1.24E-16	29.55601236
CHRNG	-0.453871916	8.921930411	-8.872096831	9.59E-18	1.26E-16	29.53679344
FOXP3	-0.480205328	8.546947227	-8.871338087	9.65E-18	1.27E-16	29.53092538
ACTG1P17	-0.688834116	7.8674839	-8.871044845	9.67E-18	1.27E-16	29.52865758
TSSK3	-0.493727167	5.867141503	-8.869608612	9.78E-18	1.28E-16	29.51755118
DPYSL5	-0.632429031	8.261689267	-8.869472675	9.79E-18	1.28E-16	29.51650005
ANGPTL3	-0.779941149	6.482188372	-8.868585429	9.86E-18	1.29E-16	29.50963974
LINC01933	-0.660864951	7.738265295	-8.86582249	1.01E-17	1.32E-16	29.48827958
GP1BA	-0.427656107	9.0608839	-8.863944561	1.02E-17	1.34E-16	29.47376427
GNG3	-0.433233519	8.790223614	-8.861674487	1.04E-17	1.36E-16	29.45622098
LINC01551	-0.716762478	7.053301073	-8.861602474	1.04E-17	1.36E-16	29.45566451
LAMA4	-0.528727331	8.184162254	-8.861086611	1.05E-17	1.36E-16	29.45167838
MIR99AHG	-0.626860093	7.634437209	-8.859604044	1.06E-17	1.38E-16	29.4402234
STRAP	0.277057896	12.38373077	8.859115989	1.06E-17	1.38E-16	29.43645278
STAC	-0.536242324	9.251459213	-8.858523028	1.07E-17	1.39E-16	29.43187189
SEC61A2	-0.412154922	9.042651163	-8.85843178	1.07E-17	1.39E-16	29.43116698
THUMPD3	0.549753047	9.779147406	8.855351047	1.09E-17	1.42E-16	29.40737083
MRPL16	0.349662014	10.74029696	8.854838217	1.10E-17	1.43E-16	29.40341024
KRT1	-0.554574084	8.503881395	-8.854808734	1.10E-17	1.43E-16	29.40318255
LRRC7	-0.71028019	7.566873703	-8.854254528	1.10E-17	1.43E-16	29.39890261
STK4-AS1	-0.675122618	7.451367084	-8.854214502	1.10E-17	1.43E-16	29.39859352
CD274	-0.483783844	9.604609302	-8.853843691	1.11E-17	1.44E-16	29.39573
HSPA9	0.367934739	12.35479123	8.853047914	1.11E-17	1.44E-16	29.38958507
HMMR-AS1	-0.801675465	7.481611807	-8.851933388	1.12E-17	1.46E-16	29.38097949
SLC9A3	-0.558999282	5.393524687	-8.850742308	1.13E-17	1.47E-16	29.37178371
B3GALT1	-0.74995088	7.313679964	-8.850558376	1.14E-17	1.47E-16	29.37036374
REG4	-0.608613527	7.828551163	-8.847503656	1.16E-17	1.50E-16	29.34678428
TSSK1B	-0.638825858	4.49360805	-8.847365648	1.16E-17	1.50E-16	29.34571914
SLC22A2	-0.583407813	5.117260107	-8.846540264	1.17E-17	1.51E-16	29.33934911
LINC00452	-0.452287487	9.230468694	-8.845149877	1.19E-17	1.53E-16	29.3286196
RNASEH2A	0.461263134	9.702158676	8.844896644	1.19E-17	1.53E-16	29.32666555
ZNF541	-0.489899331	7.703580322	-8.844586107	1.19E-17	1.53E-16	29.32426939
SEPTIN12	-0.528225156	5.662396601	-8.8444502	1.19E-17	1.53E-16	29.32322071
RBM15	0.398724374	10.4734034	8.844018421	1.20E-17	1.54E-16	29.31988916
PIPOX	-0.428041473	8.777110018	-8.841783185	1.22E-17	1.57E-16	29.30264433
C8orf34-AS1	-0.82858973	6.816265116	-8.84139682	1.22E-17	1.57E-16	29.29966386
PIK3C2G	-0.702413836	7.672154562	-8.838910623	1.24E-17	1.60E-16	29.28048736
C18orf12	-0.774106171	7.642528265	-8.836721525	1.27E-17	1.63E-16	29.2636058
MCHR2-AS1	-0.43151607	8.526947048	-8.836247764	1.27E-17	1.63E-16	29.25995274
REV3L	0.631669998	9.053894633	8.836094047	1.27E-17	1.63E-16	29.25876749
HAUS1	0.429673675	9.862315385	8.835693566	1.28E-17	1.64E-16	29.25567962
ALOX15B	-0.722914493	7.885062791	-8.835448492	1.28E-17	1.64E-16	29.25379006
COPS2	0.389747318	12.19299374	8.834225116	1.29E-17	1.65E-16	29.24435821
SLC22A16	-0.707187149	6.723493023	-8.831681302	1.32E-17	1.68E-16	29.22474934
CGNL1	-0.526531302	8.350503578	-8.831669056	1.32E-17	1.68E-16	29.22465496
CDSN	-0.549890776	5.581477996	-8.831279307	1.32E-17	1.69E-16	29.22165097
PAX7	-0.583888412	7.919060286	-8.830339541	1.33E-17	1.70E-16	29.21440816
LINC02209	-0.577048546	7.931837388	-8.829525626	1.34E-17	1.71E-16	29.20813575
FAM71F1	-0.501211068	8.508906798	-8.828627287	1.35E-17	1.72E-16	29.20121324
HOXB6	-0.529076784	7.393106261	-8.828070761	1.36E-17	1.73E-16	29.19692497
ADH1A	-0.507909099	7.934042576	-8.826473629	1.37E-17	1.75E-16	29.18461953
LOC646588	-0.599952926	7.622616637	-8.826445055	1.37E-17	1.75E-16	29.18439939
CPQ	-0.766158216	9.744392844	-8.826387783	1.37E-17	1.75E-16	29.18395816
CHRNB3	-0.53874691	8.374445259	-8.82537447	1.38E-17	1.76E-16	29.1761518
CYMP-AS1	-0.926932528	7.835052057	-8.824917176	1.39E-17	1.76E-16	29.17262912
TIMP3	-0.454571216	8.045368873	-8.824713921	1.39E-17	1.77E-16	29.17106343
TDRD10	-0.511082973	8.307141682	-8.82360731	1.40E-17	1.78E-16	29.16253958
IGF2BP1	-0.522117243	5.290950805	-8.823294673	1.41E-17	1.78E-16	29.16013158
FBLL1	-0.508646954	9.199098032	-8.822577015	1.42E-17	1.79E-16	29.15460428
LOC101928988	-0.678973136	7.183232916	-8.822505643	1.42E-17	1.79E-16	29.15405461
SREK1IP1	0.331406499	10.02046315	8.82152325	1.43E-17	1.80E-16	29.14648895
DRC1	-0.548151348	5.268933989	-8.819555651	1.45E-17	1.83E-16	29.13133789
DNAI2	-0.647218066	7.245740072	-8.819145568	1.45E-17	1.84E-16	29.12818046
GJD4	-0.530527571	5.702157961	-8.818765501	1.46E-17	1.84E-16	29.12525423
MAPRE1	0.329855914	11.94426172	8.818069991	1.47E-17	1.85E-16	29.11989958
MAMLD1	-0.709951154	7.769290161	-8.816275674	1.49E-17	1.87E-16	29.10608682
TRBC1	-0.558348321	8.710485152	-8.815970865	1.49E-17	1.88E-16	29.10374059
ZNF843	-0.454274912	10.29470107	-8.814156152	1.51E-17	1.90E-16	29.08977334
GLYAT	-0.766905595	8.479144365	-8.812570796	1.53E-17	1.93E-16	29.07757316
NIPSNAP3A	0.536545674	9.648127728	8.809335252	1.57E-17	1.97E-16	29.05267901
PSMB5	0.416227023	11.44029195	8.807251095	1.60E-17	2.01E-16	29.03664723
LINC02809	-0.518889529	4.966333095	-8.805484861	1.62E-17	2.03E-16	29.02306324
TTLL7-IT1	-0.637724731	8.163877102	-8.801475113	1.67E-17	2.10E-16	28.99223216
MMADHC	0.282120261	13.0983898	8.801457261	1.67E-17	2.10E-16	28.99209491
SORD	0.698542008	9.164682648	8.801322646	1.67E-17	2.10E-16	28.99106004
ZNF213	-0.345024566	9.658926118	-8.800536102	1.68E-17	2.11E-16	28.9850136
LINC01922	-0.407409297	8.940519857	-8.797740684	1.72E-17	2.15E-16	28.96352755
ATAT1	-0.414702224	9.093203399	-8.796954447	1.73E-17	2.16E-16	28.95748533
TEK	-0.716366285	9.81201449	-8.796932201	1.73E-17	2.16E-16	28.95731438
LYPLA1	0.36338211	12.20207943	8.795738664	1.75E-17	2.18E-16	28.94814286
TXNL1	0.280806059	12.74376136	8.794109829	1.77E-17	2.21E-16	28.93562789
MRPS30	0.344735003	10.65977496	8.793037038	1.78E-17	2.23E-16	28.92738618
ZNF512B	0.537560292	9.612392129	8.792371731	1.79E-17	2.24E-16	28.92227534
ANGPTL8	-0.493696109	4.62017263	-8.791834263	1.80E-17	2.25E-16	28.91814677
OR10A5	-0.724291474	8.047859928	-8.791523946	1.81E-17	2.25E-16	28.91576315
HLA-DMB	-0.484975965	9.701288014	-8.785757398	1.89E-17	2.35E-16	28.87148047
DNAAF6	-0.599687788	4.744392665	-8.785714859	1.89E-17	2.35E-16	28.87115389
SHOX	-0.581780669	5.0705322	-8.785502403	1.89E-17	2.35E-16	28.86952281
SRP9	0.30446923	13.24648104	8.784736727	1.90E-17	2.37E-16	28.86364479
H4C13	-0.828604858	6.550969231	-8.784494703	1.91E-17	2.37E-16	28.86178688
PDE2A	-0.499940891	5.493352415	-8.784101962	1.91E-17	2.37E-16	28.85877205
NNT	0.546374912	10.29625814	8.783709392	1.92E-17	2.38E-16	28.85575864
SREK1	0.256665694	11.32601735	8.782858745	1.93E-17	2.40E-16	28.84922933
FLVCR2	-0.599046469	9.506797317	-8.782617029	1.94E-17	2.40E-16	28.84737408
MCTP1	-0.568941294	8.678162612	-8.780923316	1.96E-17	2.43E-16	28.83437535
KIR3DL3	-0.629606838	5.899172272	-8.776951127	2.02E-17	2.50E-16	28.80389745
LINC02880	-0.597729878	3.395225224	-8.774687213	2.06E-17	2.55E-16	28.78653151
OTOF	-0.537986476	4.701873524	-8.774370997	2.06E-17	2.55E-16	28.78410617
DOCK5	-0.418419123	8.191127191	-8.773277052	2.08E-17	2.57E-16	28.77571622
LINC01088	-0.594049035	7.312742934	-8.770650806	2.12E-17	2.62E-16	28.75557762
LINC00184	-0.40774755	9.519677639	-8.768604704	2.16E-17	2.66E-16	28.73989084
KCNIP1	-0.54986495	7.757513059	-8.767072509	2.19E-17	2.69E-16	28.72814583
ZNF670	0.85302927	6.994653131	8.763229209	2.25E-17	2.77E-16	28.69869194
GMNC	-0.841679429	7.205006261	-8.762259177	2.27E-17	2.79E-16	28.69125945
FAM216A	0.418909534	9.343636136	8.761389115	2.28E-17	2.81E-16	28.68459347
ATP13A3	0.473869953	10.70572165	8.757509072	2.35E-17	2.90E-16	28.65487264
OSGIN1	-0.428729066	5.148950268	-8.757004628	2.36E-17	2.91E-16	28.65100937
CDC23	0.333353362	10.02317102	8.756554317	2.37E-17	2.91E-16	28.64756082
CH25H	-0.602141465	6.86893542	-8.756136696	2.38E-17	2.92E-16	28.64436273
STAB2	-0.600581492	8.431670304	-8.753479609	2.43E-17	2.98E-16	28.62401782
HTR6	-0.47181739	8.661239356	-8.753152516	2.44E-17	2.99E-16	28.62151364
REL	-0.575968979	7.646612165	-8.750168377	2.49E-17	3.06E-16	28.59867077
ATP1B3	0.534004697	11.92523166	8.749202811	2.51E-17	3.08E-16	28.59128085
ART1	-0.601778325	8.975724508	-8.748314172	2.53E-17	3.10E-16	28.58448025
ABCC13	-0.864557402	7.098974776	-8.746800163	2.56E-17	3.13E-16	28.57289499
MIR4313	-0.553833538	7.842490161	-8.746008971	2.58E-17	3.15E-16	28.56684135
SEM1	0.395452756	11.73856852	8.744986346	2.60E-17	3.17E-16	28.55901758
CABP4	-0.47725811	10.04294562	-8.744876586	2.60E-17	3.17E-16	28.55817789
GIPC2	-0.965216763	5.989866011	-8.744283044	2.61E-17	3.19E-16	28.55363725
GABRA1	-0.641927304	5.366250805	-8.743884083	2.62E-17	3.19E-16	28.5505853
CHD1L	0.444104651	10.13263918	8.743243272	2.63E-17	3.21E-16	28.54568349
ZNF10	-0.412229753	8.875724508	-8.742319138	2.65E-17	3.23E-16	28.53861491
ELFN2	-0.42315385	8.005529159	-8.74054006	2.69E-17	3.27E-16	28.52500856
PRR14L	-0.403424839	8.285273703	-8.740527674	2.69E-17	3.27E-16	28.52491384
TTLL6	-0.839759161	5.824976923	-8.734463103	2.82E-17	3.43E-16	28.47854798
TAF2	0.348206199	10.60391914	8.733738288	2.83E-17	3.44E-16	28.47300814
MGAT4EP	-0.608453115	2.817999463	-8.732550909	2.86E-17	3.47E-16	28.46393362
GPATCH4	0.500824834	9.965062254	8.732303705	2.87E-17	3.48E-16	28.46204449
LINGO2	-0.476144261	7.805470841	-8.73172185	2.88E-17	3.49E-16	28.45759811
GPX3	-0.528528211	9.542682648	-8.729879353	2.92E-17	3.54E-16	28.44351974
LCE1E	-0.642762534	9.620111449	-8.729750994	2.92E-17	3.54E-16	28.44253904
DSCAM	-0.697373177	7.322100358	-8.729379428	2.93E-17	3.55E-16	28.43970024
NT5C1A	-0.463399013	8.07201449	-8.723468322	3.07E-17	3.71E-16	28.39455114
DFFA	0.344168018	9.911557424	8.722427256	3.09E-17	3.74E-16	28.38660187
DLEU7-AS1	-0.660319492	7.79952576	-8.721645787	3.11E-17	3.76E-16	28.38063528
CASP2	0.273745659	10.48516691	8.721619032	3.11E-17	3.76E-16	28.38043101
KCNE2	-0.58347563	5.785586047	-8.720827079	3.13E-17	3.78E-16	28.3743848
MYO3A	-0.635007031	7.325601073	-8.719367567	3.17E-17	3.82E-16	28.36324317
SMIM32	-0.669032572	7.364140429	-8.718931247	3.18E-17	3.83E-16	28.35991266
ZNF549	-0.940040747	6.090927013	-8.71892942	3.18E-17	3.83E-16	28.35989871
WNK3	-0.516655501	8.350470304	-8.718921777	3.18E-17	3.83E-16	28.35984037
S100B	-0.620865264	4.353624866	-8.718692222	3.19E-17	3.83E-16	28.35808819
LOC105369748	-0.784679911	7.160561538	-8.718078695	3.20E-17	3.85E-16	28.35340534
MESP1	-0.49602493	9.197401431	-8.716858878	3.23E-17	3.89E-16	28.34409563
APLNR	-0.758618293	6.978628444	-8.714987954	3.28E-17	3.94E-16	28.32981854
LINC01648	-0.547127013	8.275942039	-8.714564339	3.29E-17	3.95E-16	28.32658625
SSMEM1	-0.629192451	7.771176744	-8.713937873	3.31E-17	3.97E-16	28.32180636
TANC1	-0.427626779	8.176192665	-8.712577092	3.34E-17	4.01E-16	28.31142461
BHLHE22	-0.575313862	7.936810018	-8.711500279	3.37E-17	4.04E-16	28.3032102
GATA2	-0.483417375	8.609407692	-8.707787434	3.47E-17	4.15E-16	28.27489288
LOC101928045	-0.47308381	7.816468157	-8.707654314	3.47E-17	4.16E-16	28.27387776
GPR183	-0.593311432	7.625521825	-8.705265275	3.54E-17	4.23E-16	28.25566197
GCNT4	-0.475052265	7.87138551	-8.703745571	3.58E-17	4.28E-16	28.2440766
SLC17A7	-0.590086187	8.992303399	-8.700852377	3.66E-17	4.37E-16	28.22202479
RCN2	0.446075965	12.00083703	8.700769203	3.66E-17	4.37E-16	28.22139092
KRT74	-0.486987817	8.285640787	-8.700742511	3.66E-17	4.37E-16	28.2211875
PET117	0.395690323	9.745825224	8.700594588	3.67E-17	4.37E-16	28.2200602
TGM4	-0.670050678	8.059685868	-8.698847737	3.72E-17	4.43E-16	28.20674876
PAX9	-0.44986156	7.844350447	-8.69719342	3.77E-17	4.49E-16	28.19414433
SLC25A5-AS1	-0.504358925	8.776802326	-8.697089612	3.77E-17	4.49E-16	28.19335346
CILP	-0.479820634	8.410138819	-8.696038696	3.80E-17	4.52E-16	28.18534744
HTR1E	-0.627741847	8.02593381	-8.695515735	3.81E-17	4.54E-16	28.18136372
UTS2B	-0.637354972	7.101712522	-8.695145264	3.83E-17	4.55E-16	28.17854172
HS6ST3	-0.433579615	8.047400716	-8.692725217	3.90E-17	4.63E-16	28.16010969
HOXA11-AS	-0.497685972	7.139058318	-8.691598542	3.93E-17	4.67E-16	28.15152983
SMNDC1	0.269943447	11.25087496	8.691310736	3.94E-17	4.68E-16	28.14933826
NIPBL	0.379717563	10.73536583	8.688202067	4.04E-17	4.79E-16	28.12567007
SLC22A17	-0.533557246	7.658202326	-8.68752773	4.06E-17	4.81E-16	28.12053678
HDAC2	0.420807737	11.15000286	8.686625819	4.09E-17	4.84E-16	28.1136716
TFAM	0.312788016	10.08960465	8.686378325	4.09E-17	4.85E-16	28.11178782
IPO5	0.436280343	10.41648819	8.685605738	4.12E-17	4.87E-16	28.10590758
SLC25A33	0.4345021	9.258913417	8.685534926	4.12E-17	4.87E-16	28.10536865
C1QTNF1	-0.526392645	7.865339535	-8.683654808	4.18E-17	4.94E-16	28.09106064
SOHLH2	-0.600687517	7.963142039	-8.682340749	4.22E-17	4.99E-16	28.08106183
POLR2H	0.347480575	10.98348301	8.682232114	4.23E-17	4.99E-16	28.08023527
LOC100506388	-0.744475545	4.67276941	-8.679707354	4.31E-17	5.09E-16	28.06102754
ADAMTS14	-0.66468408	8.205729159	-8.679335297	4.32E-17	5.10E-16	28.05819738
SMIM3	-0.549927092	7.743683721	-8.677982006	4.37E-17	5.15E-16	28.04790397
ADGRA2	-0.533888684	8.187581216	-8.677646911	4.38E-17	5.16E-16	28.04535536
ATP1B4	-0.59426229	7.209849016	-8.677420628	4.39E-17	5.17E-16	28.04363437
HCCAT5	-0.431140621	8.872767442	-8.675786432	4.44E-17	5.23E-16	28.03120659
ASB15	-0.98746184	6.356282648	-8.675049765	4.47E-17	5.26E-16	28.02560494
TNNT1	-0.493694597	4.136366547	-8.674467226	4.49E-17	5.28E-16	28.02117554
BCAP29	-0.587016539	9.884272809	-8.67180493	4.58E-17	5.38E-16	28.00093539
LAP3	0.533288683	12.26449249	8.670771598	4.62E-17	5.42E-16	27.99308074
LOC101929073	-0.455617274	8.42212898	-8.670578518	4.63E-17	5.43E-16	27.99161316
FXR1	0.422471393	11.48026565	8.670061428	4.65E-17	5.45E-16	27.98768295
SMTNL2	-0.730436997	5.252845975	-8.669307236	4.67E-17	5.48E-16	27.98195093
DEFA6	-0.511377254	5.114926476	-8.668305308	4.71E-17	5.51E-16	27.97433665
LINC02544	-0.707489736	7.394294812	-8.666379661	4.78E-17	5.59E-16	27.95970434
DNAH8	-0.72803824	4.701528086	-8.666226067	4.79E-17	5.60E-16	27.95853734
LOC153910	-0.561091194	8.162111449	-8.664989073	4.83E-17	5.65E-16	27.94913929
LRRIQ1	-0.745399302	6.534721825	-8.664306425	4.86E-17	5.67E-16	27.94395332
ITSN1	-0.342366293	10.41589535	-8.663842433	4.88E-17	5.69E-16	27.94042862
SFXN5	-0.343806792	9.221618068	-8.663763415	4.88E-17	5.69E-16	27.93982838
WNT2	-0.662326093	8.103149911	-8.663071102	4.90E-17	5.72E-16	27.93456955
DEFB118	-0.530147358	5.85673703	-8.661054612	4.98E-17	5.81E-16	27.91925406
MTREX	0.304078827	10.98320751	8.660780055	4.99E-17	5.81E-16	27.91716898
GATA2-AS1	-0.767511498	7.518518068	-8.659911337	5.03E-17	5.85E-16	27.91057196
LINC02400	-0.574425982	5.019755277	-8.659704301	5.03E-17	5.86E-16	27.90899981
LOC84214	-0.639772694	8.447780501	-8.658013064	5.10E-17	5.93E-16	27.89615828
BAIAP2-DT	-0.519353657	7.987315385	-8.657181645	5.13E-17	5.97E-16	27.88984604
FAM205C	-0.674889822	8.499273345	-8.6564707	5.16E-17	5.99E-16	27.88444881
PPP1R12A	0.424513536	10.16522021	8.655900921	5.18E-17	6.02E-16	27.88012351
VSTM4	-0.709960956	8.723153488	-8.655617879	5.20E-17	6.03E-16	27.87797496
OR7C1	-0.675555296	7.604751699	-8.655473009	5.20E-17	6.03E-16	27.87687529
WWTR1-AS1	-0.519730654	4.37738551	-8.654819752	5.23E-17	6.06E-16	27.87191675
ITIH6	-0.603420802	5.159411628	-8.654555031	5.24E-17	6.07E-16	27.86990747
SDE2	0.368771355	11.3643025	8.653977515	5.26E-17	6.09E-16	27.86552417
OVOL3	-0.70452441	4.98081288	-8.653522411	5.28E-17	6.11E-16	27.86207013
CACNA1G	-0.551215116	7.402632558	-8.653413692	5.29E-17	6.11E-16	27.86124502
CALN1	-0.436373853	8.074338104	-8.653161532	5.30E-17	6.12E-16	27.85933132
MAGIX	-0.432746971	9.120844186	-8.652314683	5.33E-17	6.16E-16	27.85290468
THBS1	-0.473281047	8.555680859	-8.651481644	5.36E-17	6.19E-16	27.84658331
TYMSOS	-0.371274435	8.336785689	-8.651419218	5.37E-17	6.19E-16	27.84610962
SPOCD1	-0.570259096	5.6296839	-8.651019572	5.38E-17	6.21E-16	27.84307716
PWP1	0.25910465	11.14161181	8.650771005	5.39E-17	6.21E-16	27.84119111
UTP3	0.542475736	10.46151789	8.649151252	5.46E-17	6.29E-16	27.828902
LOC100287290	-0.55279821	8.008210376	-8.648849138	5.48E-17	6.30E-16	27.82661006
ZSWIM5	-0.570473138	8.597390877	-8.648528866	5.49E-17	6.31E-16	27.82418041
STYXL2	-0.521893463	7.628219499	-8.648426521	5.49E-17	6.31E-16	27.82340402
PPP1R2C	-0.541824751	4.849231306	-8.647647175	5.53E-17	6.35E-16	27.81749211
LOC101928841	-0.517596541	8.110174419	-8.647148644	5.55E-17	6.37E-16	27.81371059
EFNB3	-0.393057429	9.22917102	-8.646931847	5.56E-17	6.38E-16	27.81206617
LINC01364	-0.801336798	6.411378891	-8.645267181	5.63E-17	6.46E-16	27.79944061
LINC00612	-0.661493191	7.253672451	-8.643943823	5.69E-17	6.52E-16	27.789405
ID4	-0.538221986	7.83237102	-8.642833214	5.74E-17	6.57E-16	27.78098366
PDE10A	-0.471007116	7.93937907	-8.641752834	5.78E-17	6.62E-16	27.77279233
ABCC11	-0.708103653	7.744601789	-8.641474732	5.80E-17	6.63E-16	27.77068392
ABCC8	-0.495656491	5.568482648	-8.641470672	5.80E-17	6.63E-16	27.77065314
FAM124B	-0.579287326	5.647946691	-8.641406273	5.80E-17	6.63E-16	27.77016491
SCN3B	-0.831204365	6.596099284	-8.638664716	5.92E-17	6.77E-16	27.74938285
CXCL8	-0.704051523	8.023489088	-8.636819648	6.01E-17	6.86E-16	27.73539937
PRRC2C	0.401481269	12.13681216	8.633367972	6.17E-17	7.04E-16	27.70924577
LINC00658	-0.659186221	6.901011449	-8.633210997	6.18E-17	7.05E-16	27.70805655
PSG6	-0.428415658	9.070574597	-8.632239287	6.22E-17	7.09E-16	27.70069538
ENGASE	-0.276834764	10.79166601	-8.631259673	6.27E-17	7.14E-16	27.69327496
TMEM121B	-0.514611643	4.594506977	-8.62986854	6.34E-17	7.22E-16	27.68273847
GPR87	-0.751858753	6.486711986	-8.629421796	6.36E-17	7.24E-16	27.67935509
RBM28	0.330746327	9.316168694	8.627318733	6.47E-17	7.35E-16	27.66342951
BTBD16	-0.722763916	3.633615564	-8.626576713	6.50E-17	7.39E-16	27.65781122
SMARCA4	0.378600521	10.71910179	8.626524194	6.51E-17	7.39E-16	27.65741358
HMGB2	0.536264459	11.78591914	8.625331925	6.57E-17	7.45E-16	27.64838699
LINC02064	-0.436734328	8.716046154	-8.624391119	6.61E-17	7.50E-16	27.64126489
ZNF418	-0.482734992	8.595325045	-8.624252349	6.62E-17	7.51E-16	27.64021443
LOC100505918	-0.447323187	9.252132021	-8.623960023	6.64E-17	7.52E-16	27.6380016
CLCNKB	-0.612242225	8.158329696	-8.62394145	6.64E-17	7.52E-16	27.63786101
COX6A2	-0.408395583	8.324585152	-8.622844302	6.69E-17	7.58E-16	27.62955645
SKP2	0.357946711	9.868409839	8.622593946	6.71E-17	7.59E-16	27.62766156
TARS1	0.403717393	11.75337585	8.622107239	6.73E-17	7.61E-16	27.62397791
GRM6	-0.51001072	8.318555814	-8.621130752	6.78E-17	7.66E-16	27.61658781
ZNF503-AS2	-0.63731987	7.74072093	-8.619409068	6.87E-17	7.76E-16	27.6035596
CD177	-0.632388697	8.170693739	-8.618655958	6.91E-17	7.80E-16	27.59786134
OSMR	-0.531550508	7.370827013	-8.616441434	7.03E-17	7.93E-16	27.58110779
LRATD1	-0.921679142	6.966828444	-8.615233139	7.10E-17	8.00E-16	27.57196805
STEAP4	-0.744955579	8.090605188	-8.613422037	7.20E-17	8.11E-16	27.55827042
HLA-DRB6	-0.692509867	8.997256708	-8.61155128	7.30E-17	8.22E-16	27.54412393
ENO1	0.451646145	12.02511628	8.610672322	7.35E-17	8.27E-16	27.53747814
KCNQ3	-0.518430568	8.194915742	-8.610670493	7.35E-17	8.27E-16	27.53746431
SLC25A32	0.338709223	10.90490286	8.610543328	7.36E-17	8.27E-16	27.53650286
MYL4	-0.356699823	8.400797496	-8.609658201	7.41E-17	8.33E-16	27.52981102
ANP32C	-0.537077805	4.998432558	-8.608367706	7.48E-17	8.40E-16	27.52005543
SHISAL1	-0.512816351	7.91416136	-8.60822163	7.49E-17	8.41E-16	27.51895123
CCDC148	-0.609442759	7.336753309	-8.607222263	7.55E-17	8.47E-16	27.51139731
CAPN8	-0.549682899	7.824578533	-8.607055792	7.56E-17	8.48E-16	27.51013906
KRTAP4-12	-0.680140495	6.056493202	-8.606154187	7.61E-17	8.53E-16	27.50332477
LINC01010	-0.415680248	4.428066011	-8.60452731	7.71E-17	8.63E-16	27.49103028
FGFR1	-0.554865674	8.872130411	-8.604441927	7.71E-17	8.63E-16	27.49038508
LINC02891	-0.443932177	4.926488193	-8.602990524	7.80E-17	8.73E-16	27.47941825
C7	-0.855296521	6.737899284	-8.602435919	7.83E-17	8.76E-16	27.47522802
FCER1G	-0.675757823	9.316599106	-8.601010671	7.92E-17	8.85E-16	27.46446073
SMLR1	-0.679951192	6.576115027	-8.600487409	7.95E-17	8.88E-16	27.46050799
CALHM5	-0.52910557	8.573001073	-8.600284779	7.96E-17	8.89E-16	27.45897737
EIF2B1	0.293076031	10.63772934	8.596153437	8.22E-17	9.17E-16	27.42777614
TMEM126A	0.398795621	11.94612004	8.595551466	8.26E-17	9.21E-16	27.42323082
EMID1	-0.43400839	8.674857066	-8.594688807	8.31E-17	9.27E-16	27.41671753
TBC1D21	-0.41406709	8.63154025	-8.594502627	8.33E-17	9.27E-16	27.4153119
APRT	0.482417399	10.80668945	8.593967302	8.36E-17	9.31E-16	27.41127038
AASDHPPT	0.356800045	12.51200733	8.593916274	8.36E-17	9.31E-16	27.41088514
PPP2R2B	-0.541943592	7.887905367	-8.593814537	8.37E-17	9.31E-16	27.41011709
LINC00424	-0.800193141	8.48413381	-8.593730909	8.38E-17	9.31E-16	27.40948576
LOC105375875	-0.767013458	8.391168694	-8.593028591	8.42E-17	9.35E-16	27.40418391
DYNC2I1	-0.945515334	6.951264401	-8.592540408	8.45E-17	9.38E-16	27.40049878
FASTKD2	0.248160504	10.2592161	8.591968335	8.49E-17	9.42E-16	27.39618059
ROCK1	0.324410548	11.47976118	8.591529856	8.52E-17	9.45E-16	27.39287097
ITPA	0.717495638	9.396537567	8.59113576	8.54E-17	9.47E-16	27.38989645
TRNT1	0.487894536	10.70843238	8.59024636	8.60E-17	9.53E-16	27.38318391
STK26	0.458680459	10.41963989	8.588823718	8.70E-17	9.63E-16	27.37244797
OR6B1	-0.884742789	6.886765116	-8.588296193	8.73E-17	9.66E-16	27.36846736
SYCP1	-0.720340521	7.494713953	-8.587007887	8.82E-17	9.75E-16	27.3587468
KRTAP5-AS1	-0.458198982	8.163265474	-8.585337213	8.93E-17	9.88E-16	27.34614288
PLCE1-AS2	-0.580444543	8.32388068	-8.584077968	9.02E-17	9.97E-16	27.33664409
FBXO5	0.541657586	8.970560286	8.580601552	9.27E-17	1.02E-15	27.31042621
RPUSD2	0.643285165	8.355434705	8.580490997	9.27E-17	1.02E-15	27.30959258
NCAPG2	0.713045518	8.592418426	8.580079017	9.30E-17	1.03E-15	27.30648614
NDUFB6	0.355026894	12.30552308	8.578451975	9.42E-17	1.04E-15	27.29421894
REPIN1	0.359577073	11.83640948	8.577969826	9.45E-17	1.04E-15	27.29058409
HID1	-0.383481727	10.16993721	-8.577071604	9.52E-17	1.05E-15	27.28381293
PCDH11X	-0.678859528	7.028884436	-8.575985766	9.60E-17	1.06E-15	27.27562818
BCORP1	-0.834954926	7.011599106	-8.574638923	9.70E-17	1.07E-15	27.26547715
HUNK	-0.50283897	7.685459392	-8.574389829	9.72E-17	1.07E-15	27.26359988
COX10-AS1	-0.572092031	9.073089267	-8.573541742	9.78E-17	1.07E-15	27.2572087
LOC101927495	-0.693222005	4.143543828	-8.57319918	9.81E-17	1.08E-15	27.25462729
TUBB1	-0.887141194	8.514125224	-8.572801582	9.84E-17	1.08E-15	27.25163125
LOC101927020	-0.498482759	8.16314186	-8.572088011	9.89E-17	1.09E-15	27.24625451
HMGN3-AS1	-0.704981554	7.312045617	-8.571596175	9.93E-17	1.09E-15	27.24254873
FOXCUT	-0.470073637	8.186562075	-8.568619357	1.02E-16	1.11E-15	27.22012317
HCRTR1	-0.866960152	5.401592844	-8.567814433	1.02E-16	1.12E-15	27.21406038
ICE1	0.284806695	10.82878104	8.567672271	1.02E-16	1.12E-15	27.21298964
SLC12A7	-0.61107652	9.209991592	-8.567524842	1.02E-16	1.12E-15	27.21187925
TAL2	-0.459264469	6.037473345	-8.567472328	1.02E-16	1.12E-15	27.21148373
LINC02579	-0.434245894	5.08996136	-8.566996208	1.03E-16	1.12E-15	27.20789785
ST6GAL2	-0.610523391	6.930846691	-8.566189014	1.04E-16	1.13E-15	27.20181884
PDHX	0.348116244	9.849131664	8.56495679	1.04E-16	1.14E-15	27.19253977
GNG12	-0.657241463	7.942044365	-8.563135212	1.06E-16	1.16E-15	27.17882454
RBPMS-AS1	-0.576261529	7.514497674	-8.563088938	1.06E-16	1.16E-15	27.17847615
L3MBTL4	-0.608777667	8.076552236	-8.562171918	1.07E-16	1.16E-15	27.1715725
AQP4-AS1	-0.789256904	6.470431127	-8.561762095	1.07E-16	1.17E-15	27.16848739
IL17RC	-0.470341787	10.04918175	-8.561576761	1.07E-16	1.17E-15	27.16709225
GRB10	-0.564662545	8.391758497	-8.560571813	1.08E-16	1.18E-15	27.15952769
JPH2	-0.767780621	8.244390698	-8.559993503	1.09E-16	1.18E-15	27.15517488
PLAC8L1	-0.391847239	8.694839714	-8.559424044	1.09E-16	1.18E-15	27.15088891
SLC19A1	1.058947395	7.680677102	8.558064906	1.10E-16	1.20E-15	27.14066039
ZNF736	-0.618791042	7.481878354	-8.557973513	1.10E-16	1.20E-15	27.13997264
TRPA1	-0.611231767	7.440421646	-8.557707449	1.10E-16	1.20E-15	27.13797047
SOX8	-0.579829969	4.140815742	-8.55768205	1.10E-16	1.20E-15	27.13777935
CLDN20	-0.503890583	7.893626655	-8.557314603	1.11E-16	1.20E-15	27.13501434
UBQLN4	0.573328224	9.810913953	8.555970713	1.12E-16	1.21E-15	27.12490248
LOC101929109	-0.655179084	7.415803936	-8.555517463	1.12E-16	1.22E-15	27.12149236
NOC3L	0.322851897	10.78445886	8.55549576	1.12E-16	1.22E-15	27.12132907
PRKCG	-0.435526806	8.701561002	-8.555423197	1.12E-16	1.22E-15	27.12078314
ACSS3	-0.459005713	8.225728444	-8.552812555	1.15E-16	1.24E-15	27.10114428
TNC	-0.581322437	6.810263327	-8.55186218	1.16E-16	1.25E-15	27.09399612
ANO7	-0.688218905	7.470564043	-8.551521751	1.16E-16	1.25E-15	27.09143576
LOC283387	-0.459396611	7.968272093	-8.549817913	1.17E-16	1.27E-15	27.0786224
LINC00615	-0.655739971	4.849882826	-8.546905831	1.20E-16	1.29E-15	27.05672724
PNO1	0.312328331	11.18910555	8.546440439	1.20E-16	1.30E-15	27.05322861
POLR2B	0.333850032	11.71868998	8.544293282	1.22E-16	1.32E-15	27.03708906
RPA1	0.336971063	10.69794526	8.544124251	1.23E-16	1.32E-15	27.03581864
NXPH2	-0.583645329	8.108459213	-8.541932154	1.25E-16	1.34E-15	27.01934474
MAEL	-0.631346788	7.236466369	-8.541243022	1.25E-16	1.35E-15	27.0141665
A1CF	-0.443903078	8.599041682	-8.540810692	1.26E-16	1.35E-15	27.01091807
ELAVL4	-0.69154591	7.635594991	-8.540576008	1.26E-16	1.35E-15	27.00915476
MRTFA-AS1	-0.686673617	7.134630054	-8.540424347	1.26E-16	1.35E-15	27.00801526
RFC3	0.496661932	9.328184973	8.538586384	1.28E-16	1.37E-15	26.99420711
RHBG	-0.644537046	5.935244007	-8.537693484	1.29E-16	1.38E-15	26.98749981
KCNIP2-AS1	-0.765474013	9.392060644	-8.536524493	1.30E-16	1.39E-15	26.97871936
LYPD3	-0.590924105	5.93865653	-8.536297883	1.30E-16	1.40E-15	26.97701737
LHFPL6	-0.529056519	8.096135063	-8.53568875	1.31E-16	1.40E-15	26.97244256
LELP1	-0.477241297	7.930499821	-8.535338841	1.31E-16	1.40E-15	26.96981472
HSPA14	0.312497471	10.0464102	8.534503677	1.32E-16	1.41E-15	26.96354293
LOC102724382	-0.473575322	7.869457424	-8.533801269	1.33E-16	1.42E-15	26.95826846
SERPINB11	-0.49198377	7.332608587	-8.533419775	1.33E-16	1.42E-15	26.95540391
ANKRD31	-0.956670358	5.674412343	-8.531070608	1.35E-16	1.45E-15	26.93776675
BICDL1	-0.526355648	8.49266458	-8.530835584	1.36E-16	1.45E-15	26.93600242
LOC652276	-0.605006127	7.454670841	-8.529526008	1.37E-16	1.46E-15	26.92617216
PCNP	0.308746299	12.35603202	8.527476878	1.39E-16	1.49E-15	26.91079281
MMP8	-0.71988457	7.861849016	-8.527001038	1.40E-16	1.49E-15	26.9072219
LINC01238	-0.586839381	3.888479249	-8.5264465	1.40E-16	1.50E-15	26.90306058
CELP	-0.613439665	5.214340966	-8.52624625	1.41E-16	1.50E-15	26.90155794
GCNT7	-0.402028714	9.334404293	-8.52585116	1.41E-16	1.50E-15	26.89859332
CELF6	-0.473450664	7.33269034	-8.525653196	1.41E-16	1.50E-15	26.89710791
PNMA8B	-0.434305651	5.096218068	-8.525344532	1.42E-16	1.50E-15	26.89479192
PDCD2L	0.429723535	10.1238805	8.52448206	1.42E-16	1.51E-15	26.8883209
LINC02806	-0.797346782	7.33438229	-8.52419904	1.43E-16	1.52E-15	26.88619754
SPAG5	0.511834082	8.741335778	8.523537664	1.44E-16	1.52E-15	26.88123578
SNRPC	0.272659145	10.9581356	8.523302466	1.44E-16	1.53E-15	26.87947135
OR52A1	-0.544398147	7.974142576	-8.522463115	1.45E-16	1.53E-15	26.87317496
BCL11B	-0.734354146	6.895978175	-8.522371804	1.45E-16	1.53E-15	26.87249002
ZNF836	-0.515283768	9.664636852	-8.52046294	1.47E-16	1.56E-15	26.85817256
PIH1D2	-0.569457487	6.979628265	-8.520181966	1.47E-16	1.56E-15	26.85606532
DNAJC5B	-0.482223695	9.057643649	-8.518202325	1.49E-16	1.58E-15	26.84121998
LINC01426	-0.926853505	4.968531664	-8.517563092	1.50E-16	1.59E-15	26.83642693
NAT2	-0.61346046	5.383192129	-8.514420878	1.54E-16	1.63E-15	26.81287025
SERPINB10	-0.637774801	7.942653667	-8.514148931	1.54E-16	1.63E-15	26.81083182
ADH1C	-0.828032351	5.710620751	-8.513833043	1.55E-16	1.63E-15	26.80846409
LOC400499	-0.686423972	6.571806082	-8.513128303	1.55E-16	1.64E-15	26.80318197
ATG3	0.307045832	12.41469213	8.5126132	1.56E-16	1.65E-15	26.79932141
ELK4	0.358296883	10.67389052	8.512430868	1.56E-16	1.65E-15	26.79795492
TVP23A	-0.610130522	7.581864222	-8.511558399	1.57E-16	1.66E-15	26.79141653
P4HA3	-0.636137208	7.110677639	-8.511358777	1.58E-16	1.66E-15	26.78992061
SLC22A14	-0.357461746	9.150285689	-8.511191969	1.58E-16	1.66E-15	26.78867061
LOC101929657	-0.617448143	8.058040608	-8.511056105	1.58E-16	1.66E-15	26.7876525
HK2	1.414915273	8.790305188	8.508704353	1.61E-16	1.69E-15	26.77003153
LMOD2	-0.581508802	4.109457961	-8.508576422	1.61E-16	1.69E-15	26.76907309
PCDHGB5	-0.43514383	8.94323542	-8.508126154	1.61E-16	1.70E-15	26.76569983
CA5B	-0.669482528	6.326790161	-8.508101555	1.61E-16	1.70E-15	26.76551555
RBFOX1	-0.54078375	8.095317889	-8.507271489	1.62E-16	1.71E-15	26.75929735
ARL10	-0.596300177	8.585986762	-8.506743384	1.63E-16	1.71E-15	26.75534144
LOC101929719	-0.570374604	4.46748068	-8.505559864	1.65E-16	1.73E-15	26.74647667
CTSLP8	-0.520884327	8.424200537	-8.500803465	1.71E-16	1.79E-15	26.71086
CEACAM5	-0.549496495	7.881434526	-8.50019375	1.72E-16	1.80E-15	26.70629547
F13B	-0.835846282	5.671568873	-8.499171481	1.73E-16	1.81E-15	26.69864298
SGO2	0.51213961	8.60668551	8.498568436	1.74E-16	1.82E-15	26.69412904
ZNF239	-0.497968066	8.443165832	-8.49812586	1.74E-16	1.82E-15	26.69081642
FSTL1	-0.748524894	6.822474419	-8.497099381	1.76E-16	1.84E-15	26.68313385
LINC02833	-0.672480876	8.094749911	-8.49173944	1.83E-16	1.91E-15	26.64302962
BUB3	0.416197032	12.39677102	8.49088579	1.84E-16	1.92E-15	26.63664423
EFNB2	-0.87866689	7.35605975	-8.49004119	1.85E-16	1.93E-15	26.63032701
HELLS	0.648344587	8.613842218	8.489469606	1.86E-16	1.94E-15	26.62605211
KREMEN1	-0.567059466	7.209167084	-8.489258364	1.86E-16	1.94E-15	26.62447227
FES	-0.775421784	6.208339177	-8.48913073	1.87E-16	1.94E-15	26.62351774
PLCB1	-0.769157263	8.591124866	-8.488357203	1.88E-16	1.95E-15	26.61773302
PAX4	-0.641098283	6.579711986	-8.486623364	1.90E-16	1.98E-15	26.60476822
HRH4	-0.779191767	7.294278533	-8.486199848	1.91E-16	1.99E-15	26.60160169
TSHZ2	-0.391719948	8.964089267	-8.485310838	1.92E-16	2.00E-15	26.59495515
NFIX	-0.548544949	6.362729875	-8.484059254	1.94E-16	2.02E-15	26.5855988
EIF3M	0.426368438	12.75534222	8.483691122	1.95E-16	2.02E-15	26.58284699
GPR20	-0.701152431	8.915779785	-8.483381667	1.95E-16	2.02E-15	26.58053387
TSPAN6	-0.668815191	8.639869589	-8.483207624	1.95E-16	2.03E-15	26.57923296
SGSM2	-0.3364251	10.70664651	-8.477710618	2.04E-16	2.11E-15	26.53815527
LIMS2	-0.461960916	9.60218712	-8.476063302	2.06E-16	2.14E-15	26.52584931
NCAPH	0.989063062	6.096934526	8.475979236	2.06E-16	2.14E-15	26.52522137
ITPKC	-0.445762196	9.139677996	-8.475390644	2.07E-16	2.15E-15	26.52082488
PNLDC1	-0.780413713	6.646108945	-8.475084094	2.08E-16	2.15E-15	26.5185352
TMEM266	-0.576753801	7.827354919	-8.474870003	2.08E-16	2.15E-15	26.51693615
SRP14	0.252265075	13.44665098	8.472963901	2.11E-16	2.18E-15	26.50270082
LINC01016	-0.600428223	10.00816565	-8.472864916	2.11E-16	2.18E-15	26.50196165
LINC01227	-0.654459398	4.515746154	-8.472739327	2.11E-16	2.18E-15	26.50102381
ZIC4	-0.441617758	7.616058318	-8.470787294	2.15E-16	2.21E-15	26.48644832
ESYT3	-0.876537859	7.125606619	-8.470702301	2.15E-16	2.21E-15	26.48581374
TIMM13	0.499568417	10.25813757	8.470691996	2.15E-16	2.21E-15	26.4857368
COL23A1	-0.564178735	7.687794097	-8.468523788	2.18E-16	2.25E-15	26.46955035
CAMKV	-0.539070556	8.21652737	-8.468129828	2.19E-16	2.26E-15	26.46660964
CRIP3	-0.658730058	7.375061538	-8.465486635	2.23E-16	2.30E-15	26.44688228
EBF3	-0.508233752	7.826340429	-8.464969869	2.24E-16	2.31E-15	26.44302598
COL6A1	-0.476201423	8.647650268	-8.464884338	2.24E-16	2.31E-15	26.44238773
YBX1	0.346968444	13.4174229	8.46382997	2.26E-16	2.33E-15	26.43452026
GFI1B	-0.783385935	6.381190161	-8.461230558	2.31E-16	2.37E-15	26.41512723
NCAPD3	0.529790426	9.647252057	8.461123121	2.31E-16	2.37E-15	26.41432579
IMPDH2	0.624666093	12.15655188	8.461110115	2.31E-16	2.37E-15	26.41422877
CLEC4D	-0.502196194	7.435145438	-8.460938614	2.31E-16	2.37E-15	26.41294945
DCHS2	-0.773094375	6.104871377	-8.460895731	2.31E-16	2.37E-15	26.41262956
LINC01049	-0.414080279	8.461146691	-8.460732933	2.32E-16	2.37E-15	26.41141519
ZNF747	-0.343733987	10.23947102	-8.460574851	2.32E-16	2.38E-15	26.41023602
NADK	0.34315654	11.04759767	8.459348802	2.34E-16	2.40E-15	26.40109116
TEX45	-0.430414185	6.133391413	-8.458324513	2.36E-16	2.41E-15	26.39345198
FCAR	-0.527849205	8.043891592	-8.457715659	2.37E-16	2.42E-15	26.38891147
DOK2	-0.568061416	8.246946333	-8.457506483	2.37E-16	2.43E-15	26.38735161
ADCY10	-0.551085627	7.36944186	-8.457163914	2.38E-16	2.43E-15	26.38479706
PSG1	-0.548554132	7.495741324	-8.456969983	2.38E-16	2.43E-15	26.38335095
GLI2	-0.402720431	8.679866011	-8.455720187	2.41E-16	2.46E-15	26.37403206
GTF2A2	0.378280485	11.84968265	8.455440097	2.41E-16	2.46E-15	26.37194375
FMO4	-0.467643537	9.913499821	-8.454709075	2.43E-16	2.47E-15	26.36649364
HNMT	-0.55128341	7.364094275	-8.454329271	2.43E-16	2.48E-15	26.36366217
TMEM40	-0.478252378	7.920624687	-8.453607493	2.45E-16	2.49E-15	26.35828151
GTF2IP7	-0.714331387	6.998282826	-8.45160472	2.48E-16	2.53E-15	26.34335327
GLIPR1L1	-0.543515167	7.455858676	-8.45104856	2.49E-16	2.54E-15	26.33920825
NOS1AP	-0.610979172	8.34671932	-8.45092537	2.50E-16	2.54E-15	26.33829016
LCN10	-0.482736992	8.684318426	-8.45089684	2.50E-16	2.54E-15	26.33807753
TMEM234	-0.283933583	9.309959034	-8.450794455	2.50E-16	2.54E-15	26.33731449
LOC339862	-0.737542688	2.797148658	-8.450095687	2.51E-16	2.55E-15	26.33210706
MYG1	0.435583877	10.19433148	8.449897319	2.52E-16	2.55E-15	26.33062882
C3orf20	-0.666590695	7.940532737	-8.449683321	2.52E-16	2.56E-15	26.32903413
PENK	-0.488396141	7.92318229	-8.449633486	2.52E-16	2.56E-15	26.32866277
SNED1	-0.774362995	7.775883721	-8.449388167	2.53E-16	2.56E-15	26.32683473
NPTN	0.411235914	12.14781968	8.448827136	2.54E-16	2.57E-15	26.32265426
MMP10	-0.912271301	6.707315206	-8.448041523	2.55E-16	2.58E-15	26.3168007
LINC02800	-0.56963216	7.080862791	-8.447682426	2.56E-16	2.59E-15	26.31412522
PCMTD2	0.320804337	10.81733864	8.447158562	2.57E-16	2.60E-15	26.31022231
ZNF571-AS1	-0.604480878	4.880793381	-8.447130954	2.57E-16	2.60E-15	26.31001662
BNIP2	0.337497015	10.43423059	8.446787745	2.58E-16	2.60E-15	26.30745974
ZNF133	-0.389076767	8.972578175	-8.446567088	2.58E-16	2.61E-15	26.30581589
GKN2	-0.620394162	9.197887835	-8.444741277	2.62E-16	2.64E-15	26.29221533
MAGOHB	0.667193294	8.698194633	8.442835997	2.65E-16	2.68E-15	26.27802522
MUC5B	-0.692619594	5.228644902	-8.442670073	2.66E-16	2.68E-15	26.27678957
[truncated: 18,162 more rows]
