# Supplementary material for: Integrated Transcriptomic Analysis Reveals a Distinctive Role of YAP1 in Extramedullary Invasion and Therapeutic Sensitivity of Multiple Myeloma
Source: Front Oncol. 2022 Jan 4;11:787814. doi: 10.3389/fonc.2021.787814 (PMC8763979; doi:10.3389/fonc.2021.787814)
Supplement: Supplementary file 4 [file Table_2.xlsx]

## Sheet: cancer
ERBB2_UP.V1_DN	http://www.gsea-msigdb.org/gsea/msigdb/cards/ERBB2_UP.V1_DN	NPY1R	PDZK1	ANXA3	GREB1	HSPB8	DLC1	NRIP1	FHL2	EGR3	IFI44	SLC6A14	RAB31	IFI44L	IFI27	IFIT1	DDX58	MSMB	ARHGAP29	CLIC3	MYC	SLC26A2	PMAIP1	IFIH1	GULP1	TFPI2	GFRA1	RHOBTB3	GPER1	ADAM9	MYBL1	BCL2	DDX60	CCN5	TM4SF1	KCTD3	HERC6	IGF1R	ZNF107	MGP	ITPRID2	INPP5F	CAV1	IRS1	CHD1	JAK2	TCN1	HAUS3	AGL
ERBB2_UP.V1_UP	http://www.gsea-msigdb.org/gsea/msigdb/cards/ERBB2_UP.V1_UP	CYP1A1	CEACAM5	NIBAN1	TNFRSF11B	DUSP4	CYP1B1	UPK2	DAB2	CEACAM6	CEMIP	CSGALNACT1	S100A6	HSD17B11	EPAS1	EGLN3	IL1R1	SLC2A10	KRT81	SGPP1	VTCN1	FGF13	ATP6V0A4	DUSP6	ALDH4A1	KRT7	CXCR4	BCL3	GABBR2	SERHL	KCNN4	GALNT12	SERHL2	AKR1B10	GUCY1A1	PTPRE	ENO2	CADPS2	STIP1	PDE4B	CRLF1	CXCL8	PTMS	PLEKHB1	PCDH8	UPK3B	TPK1	ST6GALNAC2	ASPH
MTOR_UP.V1_DN	http://www.gsea-msigdb.org/gsea/msigdb/cards/MTOR_UP.V1_DN	KCNK3	STMP1	NCAM1	SIX5	SLC6A20	ZNF746	GRAMD1A	FBXO32	SNHG11	WIF1	ACKR3	HSPA1A	PPP1R3C	NR1D1	PHF1	TNNC2	VSIG2	KLF2	OLFML3	PALD1	TNS2	PPP1R14A	METTL27	CPE	NFXL1	DDIT3	UBXN2A	TSPAN4	KCNH3	TNIP2	PDE4B	IRS2	NGFR	NFIL3	KRT15	PDLIM3	SMARCD3	XDH	COQ8A	CCT6B	WFDC1	ZNF213	HSD17B1	DUSP1	CSDC2	KCNC1	ISL1	CIRBP
MTOR_UP.V1_UP	http://www.gsea-msigdb.org/gsea/msigdb/cards/MTOR_UP.V1_UP	FABP5	MSMO1	CYP51A1	TNFRSF12A	FAM3B	IDI1	LDLR	TFRC	PSAT1	CDK1	FOXI1	PFKP	MCM6	ALDOC	AK4	BST2	PCYT2	GPX2	RRM2	FGFBP1	SPRR1A	PAFAH2	DHCR24	FDPS	LGALS3	OAS2	HMGCS1	DLG4	SIGLEC1	LTV1	LYPD8	CDC20	DHCR7	PREP	MYO7B	IFIT2	SLC2A1	PTPN14	ABCA2	PPAN	S100A14	GSDMA	SQLE	DUOXA1	MTHFD1	IDH3A	STEAP1	MS4A7
MYC_UP.V1_DN	http://www.gsea-msigdb.org/gsea/msigdb/cards/MYC_UP.V1_DN	ZNF236	LYPD3	TGM5	GPRC5A	PLEKHG2	RAP1A	H2AC6	MMP1	ARNTL	ANGPTL4	SPRR1B	IRGC	UTS2R	NTF4	BCO2	S100A9	FGD2	CLCA4	ZBED2	PLK5	CPNE2	NRP1	MICAL1	OSBP2	MEGF6	GAS2L2	NBEAL1	TLR2	MGARP	MN1	LMNTD2-AS1	SPTB	SERPINB1	AC004264.1	SPOCD1	OR2A7	PLAT	PBX4	ABHD3	SYNE3	PC	C16orf74	GRHL1	IL6	NGFR	ADGRF1	C1orf159	PRSS33
MYC_UP.V1_UP	http://www.gsea-msigdb.org/gsea/msigdb/cards/MYC_UP.V1_UP	HSPA6	TMEM201	RRP9	GEMIN5	DUSP2	RRP12	UBIAD1	COQ8A	PRR3	KLF16	ZNRD2	P2RX5	GLRX5	SLC25A26	ECE2	TGFBRAP1	UTP14A	DGAT2	PIGW	TECTB	CCDC78	AGPAT3	MICU1	TWNK	PLD6	CHKA	POLR1G	JPH1	SMYD5	ZNF215	C12orf66	EXOSC5	FAM86C1P	RPP40	GPD1L	PIM2	EEF1AKMT1	SLC19A1	C19orf48	PES1	NDUFAF4	P3H4	PRR7	VPS9D1	PLA2G4A	TMEM97	LINC00951	MPHOSPH10
VEGF_A_UP.V1_DN	http://www.gsea-msigdb.org/gsea/msigdb/cards/VEGF_A_UP.V1_DN	FABP4	RGS4	AMPH	IL1RL1	SERPINB2	CDC45	DHFR	VEGFC	MEST	GABBR2	ITGA2	ACE	NEK7	KIF22	RGS2	TSPAN8	INHBB	PNO1	RRP12	RRM2	SETBP1	NOC2L	STEAP1	DKK1	UAP1	BCL10	PHKA1	SPTLC2	RIF1	MT1X	CSE1L	RPGR	TMEM259	DDX21	PLK4	ZNF117	PPIG	IPO5	NRP1	PTPRE	PGAP1	KIF23	TWF1	SAT1	TRMU	SMC4	AMD1	SULT1B1
VEGF_A_UP.V1_UP	http://www.gsea-msigdb.org/gsea/msigdb/cards/VEGF_A_UP.V1_UP	MYL9	MN1	CCL2	FGA	ICAM1	TAGLN	TMEM8B	DDIT3	PKD1	SMG6	TNNC2	CHRNA1	SPINK2	OR7E24	CORO2B	MYO1A	RELB	DUSP8	IL32	HTR2A	EMILIN1	PLA2G4C	ITGB4	SDC4	ETFB	JCAD	IRF9	HLA-DMA	PPFIA4	SLC12A2	ZNF205	THY1	PSMB8	RFPL1	CCDC57	LTB	AKR1B10	GUCY2D	NFKB2	RHBDD3	IRF5	APOBEC3G	COLQ	PPP6R2	DBH	UBE2L6	ENPP2	TNFSF12
YAP1_DN	http://www.gsea-msigdb.org/gsea/msigdb/cards/YAP1_DN	ACOX2	ITGA2	LCA5L	WSCD2	RHBDL1	ORC2	TSPY26P	PIGO	KATNB1	RFX1	PRCC	MOBP	THNSL1	LIMD1	LINC00639	GOLGA2P5	TEX101	ZBTB39	CBLL2	IL4R	IQCF1	RCC1L	MYLIP	CCDC87	PDIK1L	TIMP3	LONRF2	SLC6A5	XAGE2	RNF227	UGT2B4	FAM122C	VSNL1	FICD	DOCK11	TAS2R7	GPR50	APOBEC2	CHCHD3	ITGBL1	SLC17A7	SLC9A1	HEY1	GUCY2C	CACNB4	MYO1B	C6orf58
YAP1_UP	http://www.gsea-msigdb.org/gsea/msigdb/cards/YAP1_UP	SEMA3C	CNP	FAF2	WASHC4	SIAE	MAML2	C8orf48	DDB2	ARHGEF10	C15orf65	MYLK	TEAD1	RHOQ	FLOT1	C8orf58	SNAP23	DLX5	RPN2	NMRK1	PRKACG	RGCC	BICRA	FAM167A	ZNHIT6	NRAS	KCNK12	SHISA4	MSN	CYP4B1	CCDC8	CAMK4	MOCS2	CDIPT	CDK14	DENND10	LLGL1	GTPBP3	DRAM2	RFTN1	YWHAZ	SAMSN1	RAB40C	COX8A	PTPMT1	CXorf56	SHLD2	SNX7
[truncated: 149 more columns]
