# Supplementary material for: Integrated Transcriptomic Analysis Reveals a Distinctive Role of YAP1 in Extramedullary Invasion and Therapeutic Sensitivity of Multiple Myeloma
Source: Front Oncol. 2022 Jan 4;11:787814. doi: 10.3389/fonc.2021.787814 (PMC8763979; doi:10.3389/fonc.2021.787814)
Supplement: Supplementary file 5 [file Table_3.xlsx]

## Sheet: clinical
Patient ID	Age	gender	vital_status	Follow-up time (day)	iss_stage	days_to_treatment_end	days_to_treatment_start	regimen_or_line_of_therapy	therapeutic_agents
MMRF_2723	52	male	Alive	377	II	'--	'--	First line of therapy	Melphalan
MMRF_2723	52	male	Alive	377	II	'--	'--	First line of therapy	Cyclophosphamide
MMRF_2723	52	male	Alive	377	II	'--	'--	First line of therapy	Carfilzomib
MMRF_2723	52	male	Alive	377	II	'--	'--	First line of therapy	Dexamethasone
MMRF_2723	52	male	Alive	377	II	160	160	First line of therapy	'--
MMRF_2723	52	male	Alive	377	II	'--	'--	First line of therapy	Cyclophosphamide
MMRF_2788	53	male	Alive	198	II	'--	'--	First line of therapy	Melphalan
MMRF_2788	53	male	Alive	198	II	'--	'--	First line of therapy	Cyclophosphamide
MMRF_2788	53	male	Alive	198	II	200	200	First line of therapy	'--
MMRF_2788	53	male	Alive	198	II	'--	'--	First line of therapy	Cyclophosphamide
MMRF_2788	53	male	Alive	198	II	'--	'--	First line of therapy	Carfilzomib
MMRF_2788	53	male	Alive	198	II	'--	'--	First line of therapy	Dexamethasone
MMRF_1824	68	female	Alive	982	II	163	1	First line of therapy	Carfilzomib
MMRF_1824	68	female	Alive	982	II	'--	430	First line of therapy	Lenalidomide
MMRF_1824	68	female	Alive	982	II	162	1	First line of therapy	Dexamethasone
MMRF_1824	68	female	Alive	982	II	430	325	First line of therapy	Lenalidomide
MMRF_1824	68	female	Alive	982	II	220	220	First line of therapy	Melphalan
MMRF_1824	68	female	Alive	982	II	162	1	First line of therapy	Cyclophosphamide
MMRF_1824	68	female	Alive	982	II	221	221	First line of therapy	'--
MMRF_1856	54	male	Alive	1092	II	335	253	First line of therapy	Lenalidomide
MMRF_1856	54	male	Alive	1092	II	138	1	First line of therapy	Dexamethasone
MMRF_1856	54	male	Alive	1092	II	188	188	First line of therapy	'--
MMRF_1856	54	male	Alive	1092	II	138	1	First line of therapy	Cyclophosphamide
MMRF_1856	54	male	Alive	1092	II	138	1	First line of therapy	Bortezomib
MMRF_1856	54	male	Alive	1092	II	335	253	First line of therapy	Dexamethasone
MMRF_1856	54	male	Alive	1092	II	432	340	First line of therapy	Lenalidomide
MMRF_1963	64	male	Alive	305	III	'--	1	First line of therapy	Bortezomib
MMRF_1963	64	male	Alive	305	III	'--	1	First line of therapy	Dexamethasone
MMRF_1963	64	male	Alive	305	III	'--	1	First line of therapy	Lenalidomide
MMRF_1935	46	male	Alive	1062	I	'--	632	Second line of therapy	Elotuzumab
MMRF_1935	46	male	Alive	1062	I	'--	804	Second line of therapy	Bortezomib
MMRF_1935	46	male	Alive	1062	I	285	285	First line of therapy	'--
MMRF_1935	46	male	Alive	1062	I	'--	632	Second line of therapy	Lenalidomide
MMRF_1935	46	male	Alive	1062	I	'--	632	Second line of therapy	Dexamethasone
MMRF_1935	46	male	Alive	1062	I	611	1	First line of therapy	Lenalidomide
MMRF_1935	46	male	Alive	1062	I	611	1	First line of therapy	Carfilzomib
MMRF_1935	46	male	Alive	1062	I	611	1	First line of therapy	Dexamethasone
MMRF_2102	76	male	Alive	969	III	379	1	First line of therapy	Prednisone
MMRF_2102	76	male	Alive	969	III	379	1	First line of therapy	Melphalan
MMRF_2102	76	male	Alive	969	III	'--	717	Second line of therapy	Carfilzomib
MMRF_2102	76	male	Alive	969	III	'--	711	Second line of therapy	Lenalidomide
MMRF_2102	76	male	Alive	969	III	379	1	First line of therapy	Bortezomib
MMRF_2102	76	male	Alive	969	III	'--	711	Second line of therapy	Dexamethasone
MMRF_1388	81	female	Alive	1429	III	383	1	First line of therapy	Bortezomib
MMRF_2150	71	female	Alive	905	Unknown	'--	1	First line of therapy	Dexamethasone
MMRF_2150	71	female	Alive	905	Unknown	'--	1	First line of therapy	Bortezomib
MMRF_1089	61	male	Alive	1333	III	547	1	First line of therapy	Bortezomib
MMRF_1089	61	male	Alive	1333	III	547	1	First line of therapy	Dexamethasone
MMRF_1089	61	male	Alive	1333	III	'--	547	First line of therapy	Lenalidomide
MMRF_2740	59	female	Alive	398	I	'--	'--	First line of therapy	Dexamethasone
MMRF_2740	59	female	Alive	398	I	'--	'--	First line of therapy	Lenalidomide
MMRF_2740	59	female	Alive	398	I	'--	'--	First line of therapy	Lenalidomide
MMRF_2740	59	female	Alive	398	I	'--	'--	First line of therapy	Dexamethasone
MMRF_2740	59	female	Alive	398	I	'--	'--	First line of therapy	Carfilzomib
MMRF_2740	59	female	Alive	398	I	'--	'--	First line of therapy	Cyclophosphamide
MMRF_2740	59	female	Alive	398	I	'--	'--	First line of therapy	Carfilzomib
MMRF_1965	60	female	Alive	988	III	903	855	Second line of therapy	Prednisone
MMRF_1965	60	female	Alive	988	III	57	1	First line of therapy	Dexamethasone
MMRF_1965	60	female	Alive	988	III	60	6	First line of therapy	Lenalidomide
MMRF_1965	60	female	Alive	988	III	924	911	Second line of therapy	Prednisone
MMRF_1965	60	female	Alive	988	III	264	261	First line of therapy	Other
MMRF_1965	60	female	Alive	988	III	57	1	First line of therapy	Bortezomib
MMRF_1965	60	female	Alive	988	III	910	904	Second line of therapy	Prednisone
MMRF_1965	60	female	Alive	988	III	264	264	First line of therapy	Melphalan
MMRF_1965	60	female	Alive	988	III	84	81	First line of therapy	Doxorubicin
MMRF_1965	60	female	Alive	988	III	938	855	Second line of therapy	Pomalidomide
MMRF_1965	60	female	Alive	988	III	266	266	First line of therapy	'--
MMRF_1965	60	female	Alive	988	III	111	111	First line of therapy	Melphalan
MMRF_1965	60	female	Alive	988	III	265	262	First line of therapy	Bortezomib
MMRF_1965	60	female	Alive	988	III	'--	946	Second line of therapy	Prednisone
MMRF_1965	60	female	Alive	988	III	84	81	First line of therapy	Other
MMRF_1965	60	female	Alive	988	III	945	925	Second line of therapy	Prednisone
MMRF_1965	60	female	Alive	988	III	84	81	First line of therapy	Dexamethasone
MMRF_1965	60	female	Alive	988	III	84	81	First line of therapy	Cyclophosphamide
MMRF_1965	60	female	Alive	988	III	84	81	First line of therapy	Lenalidomide
MMRF_1965	60	female	Alive	988	III	84	81	First line of therapy	Other
MMRF_1965	60	female	Alive	988	III	112	112	First line of therapy	'--
MMRF_1965	60	female	Alive	988	III	84	81	First line of therapy	Bortezomib
MMRF_1965	60	female	Alive	988	III	'--	946	Second line of therapy	Pomalidomide
MMRF_1835	66	male	Alive	1103	II	'--	373	First line of therapy	Lenalidomide
MMRF_1835	66	male	Alive	1103	II	305	289	First line of therapy	Dexamethasone
MMRF_1835	66	male	Alive	1103	II	372	289	First line of therapy	Lenalidomide
MMRF_1835	66	male	Alive	1103	II	204	1	First line of therapy	Dexamethasone
MMRF_1835	66	male	Alive	1103	II	305	289	First line of therapy	Cyclophosphamide
MMRF_1835	66	male	Alive	1103	II	282	205	First line of therapy	Dexamethasone
MMRF_1835	66	male	Alive	1103	II	2	1	First line of therapy	Carfilzomib
MMRF_1835	66	male	Alive	1103	II	282	9	First line of therapy	Carfilzomib
MMRF_1344	66	female	Alive	1418	I	106	1	First line of therapy	Cyclophosphamide
MMRF_1344	66	female	Alive	1418	I	106	1	First line of therapy	Dexamethasone
MMRF_1344	66	female	Alive	1418	I	100	1	First line of therapy	Bortezomib
MMRF_1344	66	female	Alive	1418	I	169	169	First line of therapy	'--
MMRF_1344	66	female	Alive	1418	I	'--	361	First line of therapy	Dexamethasone
MMRF_1344	66	female	Alive	1418	I	106	106	First line of therapy	Bortezomib
MMRF_1344	66	female	Alive	1418	I	169	169	First line of therapy	Melphalan
MMRF_1344	66	female	Alive	1418	I	'--	361	First line of therapy	Lenalidomide
MMRF_1857	71	male	Alive	1069	II	250	250	First line of therapy	'--
MMRF_1857	71	male	Alive	1069	II	114	2	First line of therapy	Bortezomib
MMRF_1857	71	male	Alive	1069	II	206	124	First line of therapy	Dexamethasone
MMRF_1857	71	male	Alive	1069	II	'--	377	First line of therapy	Lenalidomide
MMRF_1857	71	male	Alive	1069	II	206	124	First line of therapy	Lenalidomide
MMRF_1857	71	male	Alive	1069	II	114	1	First line of therapy	Cyclophosphamide
MMRF_1857	71	male	Alive	1069	II	114	1	First line of therapy	Dexamethasone
MMRF_1857	71	male	Alive	1069	II	219	124	First line of therapy	Bortezomib
MMRF_2076	72	female	Alive	999	II	'--	943	Second line of therapy	Daratumumab
MMRF_2076	72	female	Alive	999	II	124	124	First line of therapy	Melphalan
MMRF_2076	72	female	Alive	999	II	'--	1	First line of therapy	Lenalidomide
MMRF_2076	72	female	Alive	999	II	125	125	First line of therapy	'--
MMRF_2076	72	female	Alive	999	II	'--	1	First line of therapy	Dexamethasone
MMRF_2076	72	female	Alive	999	II	'--	943	Second line of therapy	Lenalidomide
MMRF_2076	72	female	Alive	999	II	42	1	First line of therapy	Bortezomib
MMRF_1871	69	female	Alive	902	II	166	166	First line of therapy	Melphalan
MMRF_1871	69	female	Alive	902	II	'--	1	First line of therapy	Cyclophosphamide
MMRF_1871	69	female	Alive	902	II	167	167	First line of therapy	'--
MMRF_1871	69	female	Alive	902	II	'--	3	First line of therapy	Dexamethasone
MMRF_1871	69	female	Alive	902	II	'--	1	First line of therapy	Bortezomib
MMRF_1453	51	male	Alive	773	II	'--	236	First line of therapy	Lenalidomide
MMRF_1453	51	male	Alive	773	II	106	1	First line of therapy	Cyclophosphamide
MMRF_1453	51	male	Alive	773	II	106	1	First line of therapy	Dexamethasone
MMRF_1453	51	male	Alive	773	II	137	137	First line of therapy	'--
MMRF_1453	51	male	Alive	773	II	106	1	First line of therapy	Bortezomib
MMRF_1354	75	male	Alive	1427	III	'--	1175	Second line of therapy	Lenalidomide
MMRF_1354	75	male	Alive	1427	III	'--	1089	Second line of therapy	Elotuzumab
MMRF_1354	75	male	Alive	1427	III	1175	391	Second line of therapy	Prednisone
MMRF_1354	75	male	Alive	1427	III	142	1	First line of therapy	Dexamethasone
MMRF_1354	75	male	Alive	1427	III	67	1	First line of therapy	Bortezomib
MMRF_1354	75	male	Alive	1427	III	'--	1175	Second line of therapy	Prednisone
MMRF_1354	75	male	Alive	1427	III	389	22	First line of therapy	Lenalidomide
MMRF_1354	75	male	Alive	1427	III	22	1	First line of therapy	Cyclophosphamide
MMRF_2709	47	female	Alive	166	III	'--	'--	First line of therapy	Dexamethasone
MMRF_2709	47	female	Alive	166	III	'--	'--	First line of therapy	Lenalidomide
MMRF_2709	47	female	Alive	166	III	169	169	First line of therapy	'--
MMRF_2709	47	female	Alive	166	III	'--	'--	First line of therapy	Carfilzomib
MMRF_2709	47	female	Alive	166	III	'--	'--	First line of therapy	Cyclophosphamide
MMRF_2709	47	female	Alive	166	III	'--	'--	First line of therapy	Melphalan
MMRF_2290	79	female	Dead	139	II	139	14	First line of therapy	Lenalidomide
MMRF_2290	79	female	Dead	139	II	139	1	First line of therapy	Dexamethasone
MMRF_2570	61	female	Alive	659	I	101	1	First line of therapy	Carfilzomib
MMRF_2570	61	female	Alive	659	I	107	1	First line of therapy	Dexamethasone
MMRF_2570	61	female	Alive	659	I	623	225	First line of therapy	Lenalidomide
MMRF_2570	61	female	Alive	659	I	146	145	First line of therapy	Melphalan
MMRF_2570	61	female	Alive	659	I	618	225	First line of therapy	Carfilzomib
MMRF_2570	61	female	Alive	659	I	253	225	First line of therapy	Dexamethasone
MMRF_2570	61	female	Alive	659	I	106	1	First line of therapy	Lenalidomide
MMRF_2570	61	female	Alive	659	I	'--	631	First line of therapy	Lenalidomide
MMRF_2570	61	female	Alive	659	I	625	253	First line of therapy	Dexamethasone
MMRF_2570	61	female	Alive	659	I	148	148	First line of therapy	'--
MMRF_1644	84	female	Alive	66	III	'--	1	First line of therapy	Bortezomib
MMRF_1847	52	male	Alive	1085	I	161	161	First line of therapy	'--
MMRF_1847	52	male	Alive	1085	I	44	1	First line of therapy	Bortezomib
MMRF_1847	52	male	Alive	1085	I	44	1	First line of therapy	Dexamethasone
MMRF_1847	52	male	Alive	1085	I	128	44	First line of therapy	Bortezomib
MMRF_1847	52	male	Alive	1085	I	'--	455	First line of therapy	Dexamethasone
MMRF_1847	52	male	Alive	1085	I	44	20	First line of therapy	Lenalidomide
MMRF_1847	52	male	Alive	1085	I	455	380	First line of therapy	Dexamethasone
MMRF_1847	52	male	Alive	1085	I	128	44	First line of therapy	Lenalidomide
MMRF_1847	52	male	Alive	1085	I	'--	380	First line of therapy	Bortezomib
MMRF_1847	52	male	Alive	1085	I	'--	380	First line of therapy	Lenalidomide
MMRF_1847	52	male	Alive	1085	I	128	44	First line of therapy	Dexamethasone
MMRF_2690	51	male	Alive	467	II	'--	'--	First line of therapy	Lenalidomide
MMRF_2690	51	male	Alive	467	II	'--	'--	First line of therapy	Carfilzomib
MMRF_2690	51	male	Alive	467	II	'--	'--	First line of therapy	Carfilzomib
MMRF_2690	51	male	Alive	467	II	'--	'--	First line of therapy	Dexamethasone
MMRF_2690	51	male	Alive	467	II	'--	'--	First line of therapy	Lenalidomide
MMRF_2690	51	male	Alive	467	II	'--	'--	First line of therapy	Cyclophosphamide
MMRF_2690	51	male	Alive	467	II	'--	'--	First line of therapy	Dexamethasone
MMRF_1447	71	male	Alive	1421	II	125	125	First line of therapy	'--
MMRF_1447	71	male	Alive	1421	II	81	1	First line of therapy	Dexamethasone
MMRF_1447	71	male	Alive	1421	II	125	125	First line of therapy	Melphalan
MMRF_1447	71	male	Alive	1421	II	'--	259	First line of therapy	Lenalidomide
MMRF_1447	71	male	Alive	1421	II	81	1	First line of therapy	Lenalidomide
MMRF_1447	71	male	Alive	1421	II	81	1	First line of therapy	Bortezomib
MMRF_2314	59	male	Dead	96	II	90	5	First line of therapy	Thalidomide
MMRF_2314	59	male	Dead	96	II	90	2	First line of therapy	Bortezomib
MMRF_2314	59	male	Dead	96	II	90	1	First line of therapy	Dexamethasone
MMRF_2816	60	male	Alive	318	I	'--	'--	First line of therapy	Cyclophosphamide
MMRF_2816	60	male	Alive	318	I	'--	'--	First line of therapy	Carfilzomib
MMRF_2816	60	male	Alive	318	I	'--	'--	First line of therapy	Dexamethasone
MMRF_2816	60	male	Alive	318	I	'--	'--	First line of therapy	Melphalan
MMRF_2816	60	male	Alive	318	I	'--	'--	First line of therapy	Cyclophosphamide
MMRF_2816	60	male	Alive	318	I	'--	'--	First line of therapy	Cyclophosphamide
MMRF_2816	60	male	Alive	318	I	171	171	First line of therapy	'--
MMRF_2041	52	female	Alive	973	II	29	1	First line of therapy	Dexamethasone
MMRF_2041	52	female	Alive	973	II	29	1	First line of therapy	Cyclophosphamide
MMRF_2041	52	female	Alive	973	II	497	199	First line of therapy	Lenalidomide
MMRF_2041	52	female	Alive	973	II	108	108	First line of therapy	'--
MMRF_2041	52	female	Alive	973	II	'--	497	First line of therapy	Lenalidomide
MMRF_2041	52	female	Alive	973	II	29	1	First line of therapy	Bortezomib
MMRF_2643	56	male	Alive	337	II	'--	'--	First line of therapy	Carfilzomib
MMRF_2643	56	male	Alive	337	II	'--	'--	First line of therapy	Carfilzomib
MMRF_2643	56	male	Alive	337	II	'--	'--	First line of therapy	Cyclophosphamide
MMRF_2643	56	male	Alive	337	II	158	158	First line of therapy	'--
MMRF_2643	56	male	Alive	337	II	'--	'--	First line of therapy	Dexamethasone
MMRF_2643	56	male	Alive	337	II	'--	'--	First line of therapy	Melphalan
MMRF_2643	56	male	Alive	337	II	'--	'--	First line of therapy	Dexamethasone
MMRF_2643	56	male	Alive	337	II	'--	'--	First line of therapy	Cyclophosphamide
MMRF_2643	56	male	Alive	337	II	'--	'--	First line of therapy	Cyclophosphamide
MMRF_2691	39	male	Alive	417	I	'--	'--	First line of therapy	Dexamethasone
MMRF_2691	39	male	Alive	417	I	'--	'--	First line of therapy	Dexamethasone
MMRF_2691	39	male	Alive	417	I	'--	'--	First line of therapy	Melphalan
MMRF_2691	39	male	Alive	417	I	'--	'--	First line of therapy	Lenalidomide
MMRF_2691	39	male	Alive	417	I	'--	'--	First line of therapy	Carfilzomib
MMRF_2691	39	male	Alive	417	I	'--	'--	First line of therapy	Lenalidomide
MMRF_2691	39	male	Alive	417	I	154	154	First line of therapy	'--
MMRF_2691	39	male	Alive	417	I	'--	'--	First line of therapy	Carfilzomib
MMRF_2691	39	male	Alive	417	I	'--	'--	First line of therapy	Cyclophosphamide
MMRF_2682	60	male	Alive	455	I	'--	'--	First line of therapy	Dexamethasone
MMRF_2682	60	male	Alive	455	I	'--	'--	First line of therapy	Lenalidomide
MMRF_2682	60	male	Alive	455	I	'--	'--	First line of therapy	Carfilzomib
MMRF_2682	60	male	Alive	455	I	'--	'--	First line of therapy	Melphalan
MMRF_2682	60	male	Alive	455	I	'--	'--	First line of therapy	Lenalidomide
MMRF_2682	60	male	Alive	455	I	'--	'--	First line of therapy	Cyclophosphamide
MMRF_2682	60	male	Alive	455	I	'--	'--	First line of therapy	Dexamethasone
MMRF_2682	60	male	Alive	455	I	197	197	First line of therapy	'--
MMRF_2682	60	male	Alive	455	I	'--	'--	First line of therapy	Carfilzomib
MMRF_2641	53	male	Alive	232	I	'--	'--	First line of therapy	Carfilzomib
MMRF_2641	53	male	Alive	232	I	'--	'--	First line of therapy	Dexamethasone
MMRF_2641	53	male	Alive	232	I	'--	'--	First line of therapy	Lenalidomide
MMRF_2641	53	male	Alive	232	I	'--	'--	First line of therapy	Carfilzomib
MMRF_2641	53	male	Alive	232	I	'--	'--	First line of therapy	Lenalidomide
MMRF_2641	53	male	Alive	232	I	'--	'--	First line of therapy	Cyclophosphamide
MMRF_2641	53	male	Alive	232	I	'--	'--	First line of therapy	Dexamethasone
MMRF_2378	66	male	Alive	802	I	86	86	First line of therapy	'--
MMRF_2378	66	male	Alive	802	I	25	1	First line of therapy	Dexamethasone
MMRF_2378	66	male	Alive	802	I	32	1	First line of therapy	Bortezomib
MMRF_2378	66	male	Alive	802	I	44	1	First line of therapy	Lenalidomide
MMRF_2378	66	male	Alive	802	I	86	86	First line of therapy	Melphalan
MMRF_2341	53	male	Alive	86	II	85	1	First line of therapy	Lenalidomide
MMRF_2341	53	male	Alive	86	II	85	1	First line of therapy	Dexamethasone
MMRF_2341	53	male	Alive	86	II	85	1	First line of therapy	Bortezomib
MMRF_2465	67	female	Alive	711	II	178	177	First line of therapy	Melphalan
MMRF_2465	67	female	Alive	711	II	145	4	First line of therapy	Bortezomib
MMRF_2465	67	female	Alive	711	II	180	180	First line of therapy	'--
MMRF_2465	67	female	Alive	711	II	145	1	First line of therapy	Dexamethasone
MMRF_2465	67	female	Alive	711	II	138	4	First line of therapy	Doxorubicin
MMRF_1921	61	male	Alive	1007	I	'--	419	First line of therapy	Bortezomib
MMRF_1921	61	male	Alive	1007	I	222	222	First line of therapy	'--
MMRF_1921	61	male	Alive	1007	I	34	1	First line of therapy	Lenalidomide
MMRF_1921	61	male	Alive	1007	I	'--	1	First line of therapy	Dexamethasone
MMRF_1921	61	male	Alive	1007	I	419	1	First line of therapy	Bortezomib
MMRF_1921	61	male	Alive	1007	I	207	34	First line of therapy	Cyclophosphamide
MMRF_1921	61	male	Alive	1007	I	'--	724	First line of therapy	Ixazomib
MMRF_1921	61	male	Alive	1007	I	221	221	First line of therapy	Melphalan
MMRF_1577	42	male	Alive	1263	II	233	1	First line of therapy	Dexamethasone
MMRF_1577	42	male	Alive	1263	II	233	86	First line of therapy	Lenalidomide
MMRF_1577	42	male	Alive	1263	II	562	535	First line of therapy	Dexamethasone
MMRF_1577	42	male	Alive	1263	II	'--	1081	Second line of therapy	Bortezomib
MMRF_1577	42	male	Alive	1263	II	254	254	First line of therapy	'--
MMRF_1577	42	male	Alive	1263	II	382	340	First line of therapy	Bortezomib
MMRF_1577	42	male	Alive	1263	II	'--	1081	Second line of therapy	Dexamethasone
MMRF_1577	42	male	Alive	1263	II	172	172	First line of therapy	Cyclophosphamide
MMRF_1577	42	male	Alive	1263	II	'--	1228	Second line of therapy	Other
MMRF_1577	42	male	Alive	1263	II	589	563	First line of therapy	Dexamethasone
MMRF_1577	42	male	Alive	1263	II	152	128	First line of therapy	Bortezomib
MMRF_1577	42	male	Alive	1263	II	1227	1081	Second line of therapy	Other
MMRF_1577	42	male	Alive	1263	II	539	340	First line of therapy	Dexamethasone
MMRF_1577	42	male	Alive	1263	II	382	340	First line of therapy	Lenalidomide
MMRF_1577	42	male	Alive	1263	II	149	1	First line of therapy	Cyclophosphamide
MMRF_1577	42	male	Alive	1263	II	1061	396	First line of therapy	Lenalidomide
MMRF_1577	42	male	Alive	1263	II	128	1	First line of therapy	Bortezomib
MMRF_1882	67	male	Alive	994	III	562	280	First line of therapy	Bortezomib
MMRF_1882	67	male	Alive	994	III	268	37	First line of therapy	Cyclophosphamide
MMRF_1882	67	male	Alive	994	III	86	1	First line of therapy	Bortezomib
MMRF_1882	67	male	Alive	994	III	562	30	First line of therapy	Dexamethasone
MMRF_1882	67	male	Alive	994	III	268	134	First line of therapy	Bortezomib
MMRF_1882	67	male	Alive	994	III	121	93	First line of therapy	Bortezomib
MMRF_2761	62	male	Alive	1	III	'--	'--	First line of therapy	Carfilzomib
MMRF_2761	62	male	Alive	1	III	'--	'--	First line of therapy	Dexamethasone
MMRF_2761	62	male	Alive	1	III	'--	'--	First line of therapy	Lenalidomide
MMRF_1371	61	male	Alive	1448	I	264	264	First line of therapy	Cyclophosphamide
MMRF_1371	61	male	Alive	1448	I	911	819	First line of therapy	Lenalidomide
MMRF_1371	61	male	Alive	1448	I	250	71	First line of therapy	Lenalidomide
MMRF_1371	61	male	Alive	1448	I	819	404	First line of therapy	Lenalidomide
MMRF_1371	61	male	Alive	1448	I	292	292	First line of therapy	'--
MMRF_1371	61	male	Alive	1448	I	'--	911	First line of therapy	Lenalidomide
MMRF_1371	61	male	Alive	1448	I	264	1	First line of therapy	Dexamethasone
MMRF_1371	61	male	Alive	1448	I	57	1	First line of therapy	Bortezomib
MMRF_2518	84	female	Alive	658	III	125	43	First line of therapy	Bortezomib
MMRF_2518	84	female	Alive	658	III	171	1	First line of therapy	Prednisone
MMRF_2518	84	female	Alive	658	III	42	1	First line of therapy	Daratumumab
MMRF_2518	84	female	Alive	658	III	188	43	First line of therapy	Daratumumab
MMRF_2518	84	female	Alive	658	III	42	1	First line of therapy	Bortezomib
MMRF_2518	84	female	Alive	658	III	237	126	First line of therapy	Bortezomib
MMRF_2518	84	female	Alive	658	III	171	1	First line of therapy	Melphalan
MMRF_1309	83	female	Alive	1441	II	'--	34	First line of therapy	Bortezomib
MMRF_1309	83	female	Alive	1441	II	3	1	First line of therapy	Lenalidomide
MMRF_1546	67	male	Alive	1268	II	414	386	First line of therapy	Lenalidomide
MMRF_1546	67	male	Alive	1268	II	386	238	First line of therapy	Lenalidomide
MMRF_1546	67	male	Alive	1268	II	'--	534	First line of therapy	Lenalidomide
MMRF_1546	67	male	Alive	1268	II	84	1	First line of therapy	Lenalidomide
MMRF_1546	67	male	Alive	1268	II	680	596	First line of therapy	Dexamethasone
MMRF_1546	67	male	Alive	1268	II	84	1	First line of therapy	Dexamethasone
MMRF_1546	67	male	Alive	1268	II	534	414	First line of therapy	Lenalidomide
MMRF_1546	67	male	Alive	1268	II	84	1	First line of therapy	Bortezomib
MMRF_1546	67	male	Alive	1268	II	237	140	First line of therapy	Lenalidomide
MMRF_1546	67	male	Alive	1268	II	596	140	First line of therapy	Dexamethasone
MMRF_2225	53	female	Dead	782	II	527	353	First line of therapy	Dexamethasone
MMRF_2225	53	female	Dead	782	II	527	353	First line of therapy	Lenalidomide
MMRF_2225	53	female	Dead	782	II	635	598	Third line of therapy	Carfilzomib
MMRF_2225	53	female	Dead	782	II	765	648	Fourth line of therapy	Other
MMRF_2225	53	female	Dead	782	II	555	552	Second line of therapy	Cyclophosphamide
MMRF_2225	53	female	Dead	782	II	555	552	Second line of therapy	Other
MMRF_2225	53	female	Dead	782	II	183	183	First line of therapy	'--
MMRF_2225	53	female	Dead	782	II	555	552	Second line of therapy	Dexamethasone
MMRF_2225	53	female	Dead	782	II	635	591	Third line of therapy	Dexamethasone
MMRF_2225	53	female	Dead	782	II	270	239	First line of therapy	Bortezomib
MMRF_2225	53	female	Dead	782	II	765	684	Fourth line of therapy	Pomalidomide
MMRF_2225	53	female	Dead	782	II	165	2	First line of therapy	Doxorubicin
MMRF_2225	53	female	Dead	782	II	270	239	First line of therapy	Dexamethasone
MMRF_2225	53	female	Dead	782	II	555	552	Second line of therapy	Other
MMRF_2225	53	female	Dead	782	II	675	648	Fourth line of therapy	Pomalidomide
MMRF_2225	53	female	Dead	782	II	639	591	Third line of therapy	Lenalidomide
MMRF_2225	53	female	Dead	782	II	165	2	First line of therapy	Bortezomib
MMRF_2225	53	female	Dead	782	II	168	1	First line of therapy	Dexamethasone
MMRF_2225	53	female	Dead	782	II	181	180	First line of therapy	Melphalan
MMRF_2225	53	female	Dead	782	II	592	591	Third line of therapy	Carfilzomib
MMRF_2225	53	female	Dead	782	II	765	648	Fourth line of therapy	Dexamethasone
MMRF_2225	53	female	Dead	782	II	765	648	Fourth line of therapy	Cyclophosphamide
MMRF_1542	72	male	Dead	1137	III	437	262	First line of therapy	Lenalidomide
MMRF_1542	72	male	Dead	1137	III	128	1	First line of therapy	Lenalidomide
MMRF_1542	72	male	Dead	1137	III	1137	520	Second line of therapy	Cyclophosphamide
MMRF_1542	72	male	Dead	1137	III	408	5	First line of therapy	Bortezomib
MMRF_1542	72	male	Dead	1137	III	1137	438	Second line of therapy	Pomalidomide
MMRF_1542	72	male	Dead	1137	III	101	5	First line of therapy	Dexamethasone
MMRF_1542	72	male	Dead	1137	III	1137	155	First line of therapy	Bortezomib
MMRF_2271	88	female	Alive	518	I	154	1	First line of therapy	Bortezomib
MMRF_2271	88	female	Alive	518	I	154	1	First line of therapy	Dexamethasone
MMRF_1630	59	male	Alive	1211	II	371	252	First line of therapy	Carfilzomib
MMRF_1630	59	male	Alive	1211	II	174	174	First line of therapy	'--
MMRF_1630	59	male	Alive	1211	II	658	371	First line of therapy	Carfilzomib
MMRF_1630	59	male	Alive	1211	II	133	1	First line of therapy	Dexamethasone
MMRF_1630	59	male	Alive	1211	II	'--	867	First line of therapy	Lenalidomide
MMRF_1630	59	male	Alive	1211	II	133	21	First line of therapy	Carfilzomib
MMRF_1630	59	male	Alive	1211	II	172	171	First line of therapy	Melphalan
MMRF_1630	59	male	Alive	1211	II	867	21	First line of therapy	Lenalidomide
MMRF_1630	59	male	Alive	1211	II	658	252	First line of therapy	Dexamethasone
MMRF_1365	65	female	Alive	375	II	30	1	First line of therapy	Dexamethasone
MMRF_1365	65	female	Alive	375	II	1	1	First line of therapy	Bortezomib
MMRF_1365	65	female	Alive	375	II	'--	67	First line of therapy	Cyclophosphamide
MMRF_1365	65	female	Alive	375	II	30	30	First line of therapy	Bortezomib
MMRF_1365	65	female	Alive	375	II	22	22	First line of therapy	Bortezomib
MMRF_1365	65	female	Alive	375	II	'--	60	First line of therapy	Bortezomib
MMRF_1365	65	female	Alive	375	II	20	8	First line of therapy	Cyclophosphamide
MMRF_1365	65	female	Alive	375	II	8	8	First line of therapy	Bortezomib
MMRF_1365	65	female	Alive	375	II	30	22	First line of therapy	Cyclophosphamide
MMRF_1842	56	male	Alive	1094	I	123	1	First line of therapy	Bortezomib
MMRF_1842	56	male	Alive	1094	I	'--	898	Third line of therapy	Daratumumab
MMRF_1842	56	male	Alive	1094	I	103	1	First line of therapy	Dexamethasone
MMRF_1842	56	male	Alive	1094	I	159	159	First line of therapy	Melphalan
MMRF_1842	56	male	Alive	1094	I	1072	898	Third line of therapy	Pomalidomide
MMRF_1842	56	male	Alive	1094	I	'--	732	Second line of therapy	Dexamethasone
MMRF_1842	56	male	Alive	1094	I	884	732	Second line of therapy	Elotuzumab
MMRF_1842	56	male	Alive	1094	I	'--	1094	Third line of therapy	Pomalidomide
MMRF_1842	56	male	Alive	1094	I	106	1	First line of therapy	Lenalidomide
MMRF_1842	56	male	Alive	1094	I	159	159	First line of therapy	'--
MMRF_1842	56	male	Alive	1094	I	689	227	First line of therapy	Lenalidomide
MMRF_1842	56	male	Alive	1094	I	897	732	Second line of therapy	Lenalidomide
MMRF_2293	69	male	Alive	793	I	'--	1	First line of therapy	Dexamethasone
MMRF_2293	69	male	Alive	793	I	298	298	First line of therapy	'--
MMRF_2293	69	male	Alive	793	I	'--	1	First line of therapy	Bortezomib
MMRF_2293	69	male	Alive	793	I	'--	1	First line of therapy	Thalidomide
MMRF_1328	46	male	Alive	1434	I	1296	1293	Sixth line of therapy	Other
MMRF_1328	46	male	Alive	1434	I	838	768	Second line of therapy	Carfilzomib
MMRF_1328	46	male	Alive	1434	I	1272	1268	Sixth line of therapy	Bortezomib
MMRF_1328	46	male	Alive	1434	I	885	881	Third line of therapy	Other
MMRF_1328	46	male	Alive	1434	I	1252	1038	Third line of therapy	Pomalidomide
MMRF_1328	46	male	Alive	1434	I	897	862	Third line of therapy	Thalidomide
MMRF_1328	46	male	Alive	1434	I	1001	996	Fourth line of therapy	Cyclophosphamide
MMRF_1328	46	male	Alive	1434	I	1296	1293	Sixth line of therapy	Other
MMRF_1328	46	male	Alive	1434	I	1296	1293	Sixth line of therapy	Bortezomib
MMRF_1328	46	male	Alive	1434	I	859	856	Third line of therapy	Cyclophosphamide
MMRF_1328	46	male	Alive	1434	I	1389	1385	Seventh line of therapy	Other
MMRF_1328	46	male	Alive	1434	I	1001	996	Fourth line of therapy	Other
MMRF_1328	46	male	Alive	1434	I	754	376	Second line of therapy	Carfilzomib
MMRF_1328	46	male	Alive	1434	I	1389	1385	Seventh line of therapy	Bortezomib
MMRF_1328	46	male	Alive	1434	I	1371	1357	Sixth line of therapy	Carfilzomib
MMRF_1328	46	male	Alive	1434	I	1367	1357	Sixth line of therapy	Panobinostat
MMRF_1328	46	male	Alive	1434	I	1252	1038	Fourth line of therapy	Daratumumab
MMRF_1328	46	male	Alive	1434	I	1252	1182	Fifth line of therapy	Other
MMRF_1328	46	male	Alive	1434	I	1389	1385	Seventh line of therapy	Dexamethasone
MMRF_1328	46	male	Alive	1434	I	885	880	Third line of therapy	Dexamethasone
MMRF_1328	46	male	Alive	1434	I	974	916	Third line of therapy	Pomalidomide
MMRF_1328	46	male	Alive	1434	I	859	856	Third line of therapy	Dexamethasone
MMRF_1328	46	male	Alive	1434	I	699	691	Second line of therapy	Carfilzomib
MMRF_1328	46	male	Alive	1434	I	1455	1441	Eighth line of therapy	Cyclophosphamide
MMRF_1328	46	male	Alive	1434	I	838	684	Second line of therapy	Pomalidomide
MMRF_1328	46	male	Alive	1434	I	1371	1334	Sixth line of therapy	Cyclophosphamide
MMRF_1328	46	male	Alive	1434	I	1272	1268	Sixth line of therapy	Cyclophosphamide
MMRF_1328	46	male	Alive	1434	I	859	856	Third line of therapy	Bortezomib
MMRF_1328	46	male	Alive	1434	I	685	684	Second line of therapy	Carfilzomib
MMRF_1328	46	male	Alive	1434	I	1271	1268	Sixth line of therapy	Dexamethasone
MMRF_1328	46	male	Alive	1434	I	215	1	First line of therapy	Bortezomib
MMRF_1328	46	male	Alive	1434	I	885	881	Third line of therapy	Other
MMRF_1328	46	male	Alive	1434	I	1001	996	Fourth line of therapy	Cyclophosphamide
MMRF_1328	46	male	Alive	1434	I	1001	996	Fourth line of therapy	Other
MMRF_1328	46	male	Alive	1434	I	859	856	Third line of therapy	Other
MMRF_1328	46	male	Alive	1434	I	1272	1268	Sixth line of therapy	Other
MMRF_1328	46	male	Alive	1434	I	1371	1334	Sixth line of therapy	Pomalidomide
MMRF_1328	46	male	Alive	1434	I	699	684	Second line of therapy	Dexamethasone
MMRF_1328	46	male	Alive	1434	I	1455	1406	Seventh line of therapy	Elotuzumab
MMRF_1328	46	male	Alive	1434	I	885	881	Third line of therapy	Cyclophosphamide
MMRF_1328	46	male	Alive	1434	I	593	593	Second line of therapy	Melphalan
MMRF_1328	46	male	Alive	1434	I	1449	1406	Seventh line of therapy	Dexamethasone
MMRF_1328	46	male	Alive	1434	I	974	916	Third line of therapy	Dexamethasone
MMRF_1328	46	male	Alive	1434	I	1389	1385	Seventh line of therapy	Cyclophosphamide
MMRF_1328	46	male	Alive	1434	I	1001	996	Fourth line of therapy	Bortezomib
MMRF_1328	46	male	Alive	1434	I	1389	1385	Seventh line of therapy	Other
MMRF_1328	46	male	Alive	1434	I	215	1	First line of therapy	Lenalidomide
MMRF_1328	46	male	Alive	1434	I	859	856	Third line of therapy	Other
MMRF_1328	46	male	Alive	1434	I	1448	1406	Seventh line of therapy	Other
MMRF_1328	46	male	Alive	1434	I	1334	1334	Sixth line of therapy	Carfilzomib
MMRF_1328	46	male	Alive	1434	I	838	741	Second line of therapy	Dexamethasone
MMRF_1328	46	male	Alive	1434	I	215	1	First line of therapy	Dexamethasone
MMRF_1328	46	male	Alive	1434	I	728	713	Second line of therapy	Dexamethasone
MMRF_1328	46	male	Alive	1434	I	1449	1406	Seventh line of therapy	Pomalidomide
MMRF_1328	46	male	Alive	1434	I	728	713	Second line of therapy	Carfilzomib
MMRF_1328	46	male	Alive	1434	I	1343	1336	Sixth line of therapy	Carfilzomib
MMRF_1328	46	male	Alive	1434	I	1296	1293	Sixth line of therapy	Cyclophosphamide
MMRF_1328	46	male	Alive	1434	I	544	216	First line of therapy	Lenalidomide
MMRF_1328	46	male	Alive	1434	I	1252	1038	Third line of therapy	Dexamethasone
MMRF_1328	46	male	Alive	1434	I	595	595	Second line of therapy	'--
MMRF_1328	46	male	Alive	1434	I	1296	1293	Sixth line of therapy	Dexamethasone
MMRF_1328	46	male	Alive	1434	I	1272	1268	Sixth line of therapy	Other
MMRF_1328	46	male	Alive	1434	I	885	881	Third line of therapy	Bortezomib
MMRF_1328	46	male	Alive	1434	I	1371	1334	Sixth line of therapy	Dexamethasone
MMRF_2362	65	male	Alive	729	II	'--	1	First line of therapy	Bortezomib
MMRF_2362	65	male	Alive	729	II	'--	1	First line of therapy	Dexamethasone
MMRF_2043	70	male	Alive	928	III	81	1	First line of therapy	Dexamethasone
MMRF_2043	70	male	Alive	928	III	254	202	First line of therapy	Lenalidomide
MMRF_2043	70	male	Alive	928	III	81	1	First line of therapy	Bortezomib
MMRF_2043	70	male	Alive	928	III	105	105	First line of therapy	'--
MMRF_2043	70	male	Alive	928	III	81	1	First line of therapy	Lenalidomide
MMRF_1320	63	male	Alive	1475	II	336	2	First line of therapy	Cyclophosphamide
MMRF_1320	63	male	Alive	1475	II	336	1	First line of therapy	Dexamethasone
MMRF_1320	63	male	Alive	1475	II	1073	337	First line of therapy	Bortezomib
MMRF_1320	63	male	Alive	1475	II	1073	337	First line of therapy	Lenalidomide
MMRF_1320	63	male	Alive	1475	II	336	2	First line of therapy	Bortezomib
MMRF_1320	63	male	Alive	1475	II	'--	1139	Second line of therapy	Carfilzomib
MMRF_1320	63	male	Alive	1475	II	'--	1139	Second line of therapy	Dexamethasone
MMRF_1320	63	male	Alive	1475	II	'--	1139	Second line of therapy	Cyclophosphamide
MMRF_2743	42	female	Alive	351	I	'--	'--	First line of therapy	Cyclophosphamide
MMRF_2743	42	female	Alive	351	I	'--	'--	First line of therapy	Lenalidomide
MMRF_2743	42	female	Alive	351	I	'--	'--	First line of therapy	Carfilzomib
MMRF_2743	42	female	Alive	351	I	'--	'--	First line of therapy	Lenalidomide
MMRF_2743	42	female	Alive	351	I	'--	'--	First line of therapy	Melphalan
MMRF_2743	42	female	Alive	351	I	'--	'--	First line of therapy	Dexamethasone
MMRF_2743	42	female	Alive	351	I	166	166	First line of therapy	'--
MMRF_2497	70	female	Alive	686	I	223	30	First line of therapy	Lenalidomide
MMRF_2497	70	female	Alive	686	I	490	240	First line of therapy	Lenalidomide
MMRF_2497	70	female	Alive	686	I	22	1	First line of therapy	Lenalidomide
MMRF_2497	70	female	Alive	686	I	'--	511	First line of therapy	Lenalidomide
MMRF_2497	70	female	Alive	686	I	'--	1	First line of therapy	Dexamethasone
MMRF_2646	56	male	Alive	154	II	'--	'--	First line of therapy	Carfilzomib
MMRF_2646	56	male	Alive	154	II	'--	'--	First line of therapy	Dexamethasone
MMRF_2646	56	male	Alive	154	II	'--	'--	First line of therapy	Carfilzomib
MMRF_2646	56	male	Alive	154	II	'--	'--	First line of therapy	Dexamethasone
MMRF_2646	56	male	Alive	154	II	'--	'--	First line of therapy	Dexamethasone
MMRF_2646	56	male	Alive	154	II	'--	'--	First line of therapy	Lenalidomide
MMRF_2646	56	male	Alive	154	II	'--	'--	First line of therapy	Lenalidomide
MMRF_2646	56	male	Alive	154	II	'--	'--	First line of therapy	Dexamethasone
MMRF_2646	56	male	Alive	154	II	'--	'--	First line of therapy	Cyclophosphamide
MMRF_1584	44	female	Alive	7	II	'--	32	First line of therapy	Lenalidomide
MMRF_1584	44	female	Alive	7	II	'--	32	First line of therapy	Dexamethasone
MMRF_1584	44	female	Alive	7	II	11	1	First line of therapy	Dexamethasone
MMRF_1584	44	female	Alive	7	II	32	11	First line of therapy	Dexamethasone
MMRF_1584	44	female	Alive	7	II	'--	32	First line of therapy	Bortezomib
MMRF_1817	68	male	Alive	1066	I	774	550	First line of therapy	Lenalidomide
MMRF_1817	68	male	Alive	1066	I	29	26	First line of therapy	Dexamethasone
MMRF_1817	68	male	Alive	1066	I	170	170	First line of therapy	'--
MMRF_1817	68	male	Alive	1066	I	93	1	First line of therapy	Lenalidomide
MMRF_1817	68	male	Alive	1066	I	169	169	First line of therapy	Melphalan
MMRF_1817	68	male	Alive	1066	I	92	1	First line of therapy	Bortezomib
MMRF_1817	68	male	Alive	1066	I	93	30	First line of therapy	Dexamethasone
MMRF_1817	68	male	Alive	1066	I	25	1	First line of therapy	Dexamethasone
MMRF_1817	68	male	Alive	1066	I	'--	947	First line of therapy	Lenalidomide
MMRF_1817	68	male	Alive	1066	I	432	401	First line of therapy	Lenalidomide
MMRF_1496	39	male	Dead	494	III	60	5	First line of therapy	Bortezomib
MMRF_1496	39	male	Dead	494	III	121	1	First line of therapy	Dexamethasone
MMRF_1496	39	male	Dead	494	III	121	47	First line of therapy	Lenalidomide
MMRF_1496	39	male	Dead	494	III	423	342	Second line of therapy	Carfilzomib
MMRF_1496	39	male	Dead	494	III	427	427	Second line of therapy	'--
MMRF_1496	39	male	Dead	494	III	124	124	First line of therapy	'--
MMRF_1496	39	male	Dead	494	III	370	320	First line of therapy	Cyclophosphamide
MMRF_1496	39	male	Dead	494	III	342	320	First line of therapy	Bortezomib
MMRF_1496	39	male	Dead	494	III	453	289	First line of therapy	Dexamethasone
MMRF_1496	39	male	Dead	494	III	293	226	First line of therapy	Lenalidomide
MMRF_1496	39	male	Dead	494	III	423	383	Second line of therapy	Pomalidomide
MMRF_2074	61	female	Alive	974	II	50	1	First line of therapy	Thalidomide
MMRF_2074	61	female	Alive	974	II	67	1	First line of therapy	Dexamethasone
MMRF_2074	61	female	Alive	974	II	171	171	First line of therapy	'--
MMRF_2074	61	female	Alive	974	II	67	1	First line of therapy	Bortezomib
MMRF_2074	61	female	Alive	974	II	116	85	First line of therapy	Bortezomib
MMRF_2074	61	female	Alive	974	II	127	57	First line of therapy	Thalidomide
MMRF_2074	61	female	Alive	974	II	116	85	First line of therapy	Dexamethasone
MMRF_2074	61	female	Alive	974	II	'--	302	First line of therapy	Bortezomib
MMRF_2074	61	female	Alive	974	II	169	169	First line of therapy	Melphalan
MMRF_2794	56	female	Alive	157	III	'--	'--	First line of therapy	Carfilzomib
MMRF_2794	56	female	Alive	157	III	'--	'--	First line of therapy	Cyclophosphamide
MMRF_2794	56	female	Alive	157	III	'--	'--	First line of therapy	Dexamethasone
MMRF_2794	56	female	Alive	157	III	'--	'--	First line of therapy	Lenalidomide
MMRF_1148	71	female	Dead	270	II	270	227	Second line of therapy	Carfilzomib
MMRF_1148	71	female	Dead	270	II	227	6	First line of therapy	Lenalidomide
MMRF_1148	71	female	Dead	270	II	270	1	First line of therapy	Bortezomib
MMRF_1148	71	female	Dead	270	II	270	6	First line of therapy	Dexamethasone
MMRF_1531	63	male	Dead	520	III	524	1	First line of therapy	Dexamethasone
MMRF_1531	63	male	Dead	520	III	524	1	First line of therapy	Bortezomib
MMRF_1531	63	male	Dead	520	III	524	1	First line of therapy	Cyclophosphamide
MMRF_1323	73	female	Alive	1455	II	77	20	First line of therapy	Lenalidomide
MMRF_1323	73	female	Alive	1455	II	77	1	First line of therapy	Dexamethasone
MMRF_1323	73	female	Alive	1455	II	77	1	First line of therapy	Bortezomib
MMRF_1323	73	female	Alive	1455	II	'--	230	First line of therapy	Lenalidomide
MMRF_1323	73	female	Alive	1455	II	117	117	First line of therapy	Melphalan
MMRF_1323	73	female	Alive	1455	II	117	117	First line of therapy	'--
MMRF_1223	35	male	Alive	1629	III	839	742	Second line of therapy	Carfilzomib
MMRF_1223	35	male	Alive	1629	III	606	606	First line of therapy	'--
MMRF_1223	35	male	Alive	1629	III	1453	942	Third line of therapy	Daratumumab
MMRF_1223	35	male	Alive	1629	III	1453	942	Third line of therapy	Dexamethasone
MMRF_1223	35	male	Alive	1629	III	'--	1509	Fourth line of therapy	Daratumumab
MMRF_1223	35	male	Alive	1629	III	'--	1481	Fourth line of therapy	Dexamethasone
MMRF_1223	35	male	Alive	1629	III	'--	1476	Fourth line of therapy	Pomalidomide
MMRF_1223	35	male	Alive	1629	III	95	7	First line of therapy	Thalidomide
MMRF_1223	35	male	Alive	1629	III	606	606	Second line of therapy	Melphalan
MMRF_1223	35	male	Alive	1629	III	508	1	First line of therapy	Dexamethasone
MMRF_1223	35	male	Alive	1629	III	606	95	First line of therapy	Lenalidomide
MMRF_1223	35	male	Alive	1629	III	95	7	First line of therapy	Cyclophosphamide
MMRF_1223	35	male	Alive	1629	III	254	7	First line of therapy	Bortezomib
MMRF_1281	37	female	Dead	153	III	153	1	First line of therapy	Bortezomib
MMRF_1281	37	female	Dead	153	III	153	1	First line of therapy	Cyclophosphamide
MMRF_1281	37	female	Dead	153	III	153	1	First line of therapy	Dexamethasone
MMRF_1802	63	male	Alive	973	I	235	235	First line of therapy	Bortezomib
MMRF_1802	63	male	Alive	973	I	85	85	First line of therapy	Other
MMRF_1802	63	male	Alive	973	I	234	234	First line of therapy	Melphalan
MMRF_1802	63	male	Alive	973	I	54	1	First line of therapy	Bortezomib
MMRF_1802	63	male	Alive	973	I	57	1	First line of therapy	Lenalidomide
MMRF_1802	63	male	Alive	973	I	85	85	First line of therapy	Dexamethasone
MMRF_1802	63	male	Alive	973	I	54	1	First line of therapy	Dexamethasone
MMRF_1802	63	male	Alive	973	I	232	232	First line of therapy	Bortezomib
MMRF_1802	63	male	Alive	973	I	85	85	First line of therapy	Cyclophosphamide
MMRF_1802	63	male	Alive	973	I	111	111	First line of therapy	'--
MMRF_1802	63	male	Alive	973	I	236	236	First line of therapy	'--
MMRF_1802	63	male	Alive	973	I	111	111	First line of therapy	Melphalan
MMRF_2401	64	male	Dead	389	III	270	251	Third line of therapy	Melphalan
MMRF_2401	64	male	Dead	389	III	115	15	First line of therapy	Thalidomide
MMRF_2401	64	male	Dead	389	III	270	251	Third line of therapy	Dexamethasone
MMRF_2401	64	male	Dead	389	III	14	1	First line of therapy	Thalidomide
MMRF_2401	64	male	Dead	389	III	272	271	Third line of therapy	Melphalan
MMRF_2401	64	male	Dead	389	III	364	305	Third line of therapy	Dexamethasone
MMRF_2401	64	male	Dead	389	III	249	123	Second line of therapy	Bortezomib
MMRF_2401	64	male	Dead	389	III	99	1	First line of therapy	Bortezomib
MMRF_2401	64	male	Dead	389	III	274	274	Third line of therapy	'--
MMRF_2401	64	male	Dead	389	III	270	251	Third line of therapy	Other
MMRF_2401	64	male	Dead	389	III	298	295	Second line of therapy	Dexamethasone
MMRF_2401	64	male	Dead	389	III	350	305	Third line of therapy	Lenalidomide
MMRF_2401	64	male	Dead	389	III	270	251	Third line of therapy	Other
MMRF_2401	64	male	Dead	389	III	270	251	Third line of therapy	Doxorubicin
MMRF_2401	64	male	Dead	389	III	98	1	First line of therapy	Dexamethasone
MMRF_2401	64	male	Dead	389	III	270	251	Third line of therapy	Other
MMRF_2401	64	male	Dead	389	III	249	123	Second line of therapy	Dexamethasone
MMRF_2401	64	male	Dead	389	III	364	305	Third line of therapy	Bortezomib
MMRF_2401	64	male	Dead	389	III	249	123	Second line of therapy	Cyclophosphamide
MMRF_1425	74	male	Dead	1260	III	1107	227	First line of therapy	Bortezomib
MMRF_1425	74	male	Dead	1260	III	227	115	First line of therapy	Bortezomib
MMRF_1425	74	male	Dead	1260	III	22	1	First line of therapy	Dexamethasone
MMRF_1425	74	male	Dead	1260	III	1260	237	First line of therapy	Dexamethasone
MMRF_1425	74	male	Dead	1260	III	227	22	First line of therapy	Dexamethasone
MMRF_1425	74	male	Dead	1260	III	11	1	First line of therapy	Bortezomib
MMRF_1425	74	male	Dead	1260	III	108	22	First line of therapy	Bortezomib
MMRF_2170	55	female	Alive	862	III	107	72	First line of therapy	Bortezomib
MMRF_2170	55	female	Alive	862	III	65	1	First line of therapy	Cyclophosphamide
MMRF_2170	55	female	Alive	862	III	429	15	First line of therapy	Dexamethasone
MMRF_2170	55	female	Alive	862	III	429	86	First line of therapy	Lenalidomide
MMRF_2170	55	female	Alive	862	III	14	1	First line of therapy	Dexamethasone
MMRF_2170	55	female	Alive	862	III	71	15	First line of therapy	Bortezomib
MMRF_2170	55	female	Alive	862	III	10	2	First line of therapy	Bortezomib
MMRF_1360	64	female	Alive	1414	II	'--	1	First line of therapy	Dexamethasone
MMRF_1360	64	female	Alive	1414	II	'--	1	First line of therapy	Lenalidomide
MMRF_1360	64	female	Alive	1414	II	'--	1	First line of therapy	Bortezomib
MMRF_1360	64	female	Alive	1414	II	207	207	First line of therapy	'--
MMRF_2622	59	male	Alive	535	II	197	1	First line of therapy	Lenalidomide
MMRF_2622	59	male	Alive	535	II	288	205	First line of therapy	Lenalidomide
MMRF_2622	59	male	Alive	535	II	316	288	First line of therapy	Lenalidomide
MMRF_2622	59	male	Alive	535	II	'--	337	First line of therapy	Lenalidomide
MMRF_2622	59	male	Alive	535	II	205	1	First line of therapy	Dexamethasone
MMRF_2622	59	male	Alive	535	II	53	1	First line of therapy	Bortezomib
MMRF_2652	65	female	Alive	528	III	'--	'--	First line of therapy	Carfilzomib
MMRF_2652	65	female	Alive	528	III	'--	'--	First line of therapy	Lenalidomide
MMRF_2652	65	female	Alive	528	III	'--	'--	First line of therapy	Carfilzomib
MMRF_2652	65	female	Alive	528	III	'--	'--	First line of therapy	Dexamethasone
MMRF_2652	65	female	Alive	528	III	'--	'--	First line of therapy	Lenalidomide
MMRF_2652	65	female	Alive	528	III	'--	'--	First line of therapy	Lenalidomide
MMRF_2652	65	female	Alive	528	III	'--	'--	First line of therapy	Dexamethasone
MMRF_2652	65	female	Alive	528	III	'--	'--	First line of therapy	Carfilzomib
MMRF_2652	65	female	Alive	528	III	'--	'--	First line of therapy	Cyclophosphamide
MMRF_1625	51	male	Dead	347	III	246	243	Second line of therapy	Bortezomib
MMRF_1625	51	male	Dead	347	III	12	1	First line of therapy	Cyclophosphamide
MMRF_1625	51	male	Dead	347	III	32	29	First line of therapy	Bortezomib
MMRF_1625	51	male	Dead	347	III	247	247	Second line of therapy	'--
MMRF_1625	51	male	Dead	347	III	112	112	First line of therapy	'--
MMRF_1625	51	male	Dead	347	III	245	245	Second line of therapy	Melphalan
MMRF_1625	51	male	Dead	347	III	34	30	First line of therapy	Cyclophosphamide
MMRF_1625	51	male	Dead	347	III	12	1	First line of therapy	Dexamethasone
MMRF_1625	51	male	Dead	347	III	111	111	First line of therapy	Melphalan
MMRF_1625	51	male	Dead	347	III	34	30	First line of therapy	Doxorubicin
MMRF_1625	51	male	Dead	347	III	32	29	First line of therapy	Dexamethasone
MMRF_1625	51	male	Dead	347	III	34	30	First line of therapy	Other
MMRF_1625	51	male	Dead	347	III	12	1	First line of therapy	Bortezomib
MMRF_1625	51	male	Dead	347	III	34	30	First line of therapy	Lenalidomide
MMRF_1625	51	male	Dead	347	III	34	30	First line of therapy	Other
MMRF_1672	57	female	Alive	1195	III	'--	536	First line of therapy	Lenalidomide
MMRF_1672	57	female	Alive	1195	III	536	154	First line of therapy	Lenalidomide
MMRF_1672	57	female	Alive	1195	III	99	1	First line of therapy	Bortezomib
MMRF_1672	57	female	Alive	1195	III	120	1	First line of therapy	Cyclophosphamide
MMRF_1672	57	female	Alive	1195	III	120	106	First line of therapy	Bortezomib
MMRF_1672	57	female	Alive	1195	III	120	1	First line of therapy	Dexamethasone
MMRF_1512	61	female	Alive	1287	II	943	344	First line of therapy	Lenalidomide
MMRF_1512	61	female	Alive	1287	II	119	119	First line of therapy	Cyclophosphamide
MMRF_1512	61	female	Alive	1287	II	162	155	First line of therapy	Bortezomib
MMRF_1512	61	female	Alive	1287	II	125	119	First line of therapy	Dexamethasone
MMRF_1512	61	female	Alive	1287	II	160	160	First line of therapy	'--
MMRF_1512	61	female	Alive	1287	II	22	1	First line of therapy	Dexamethasone
MMRF_1512	61	female	Alive	1287	II	84	1	First line of therapy	Bortezomib
MMRF_1512	61	female	Alive	1287	II	158	85	First line of therapy	Bortezomib
MMRF_1512	61	female	Alive	1287	II	84	1	First line of therapy	Cyclophosphamide
MMRF_1413	71	male	Alive	1380	III	78	1	First line of therapy	Cyclophosphamide
MMRF_1413	71	male	Alive	1380	III	101	101	First line of therapy	Dexamethasone
MMRF_1413	71	male	Alive	1380	III	101	101	First line of therapy	Cyclophosphamide
MMRF_1413	71	male	Alive	1380	III	81	1	First line of therapy	Bortezomib
MMRF_1413	71	male	Alive	1380	III	127	127	First line of therapy	Melphalan
MMRF_1413	71	male	Alive	1380	III	81	1	First line of therapy	Dexamethasone
MMRF_1413	71	male	Alive	1380	III	101	101	First line of therapy	Other
MMRF_1413	71	male	Alive	1380	III	128	128	First line of therapy	'--
MMRF_2310	67	male	Alive	822	II	815	666	Third line of therapy	Pomalidomide
MMRF_2310	67	male	Alive	822	II	119	119	First line of therapy	Melphalan
MMRF_2310	67	male	Alive	822	II	655	605	Second line of therapy	Lenalidomide
MMRF_2310	67	male	Alive	822	II	759	666	Third line of therapy	Carfilzomib
MMRF_2310	67	male	Alive	822	II	815	815	Third line of therapy	Daratumumab
MMRF_2310	67	male	Alive	822	II	95	95	First line of therapy	Cyclophosphamide
MMRF_2310	67	male	Alive	822	II	95	95	First line of therapy	Other
MMRF_2310	67	male	Alive	822	II	815	666	Third line of therapy	Dexamethasone
MMRF_2310	67	male	Alive	822	II	648	605	Second line of therapy	Dexamethasone
MMRF_2310	67	male	Alive	822	II	95	95	First line of therapy	Dexamethasone
MMRF_2310	67	male	Alive	822	II	8	1	First line of therapy	Cyclophosphamide
MMRF_2310	67	male	Alive	822	II	43	22	First line of therapy	Lenalidomide
MMRF_2310	67	male	Alive	822	II	648	605	Second line of therapy	Elotuzumab
MMRF_2310	67	male	Alive	822	II	53	1	First line of therapy	Bortezomib
MMRF_2310	67	male	Alive	822	II	53	1	First line of therapy	Dexamethasone
MMRF_1474	27	male	Alive	1327	II	947	1	First line of therapy	Dexamethasone
MMRF_1474	27	male	Alive	1327	II	1030	389	First line of therapy	Lenalidomide
MMRF_1474	27	male	Alive	1327	II	8	1	First line of therapy	Bortezomib
MMRF_1474	27	male	Alive	1327	II	205	205	First line of therapy	Melphalan
MMRF_1474	27	male	Alive	1327	II	'--	1188	Second line of therapy	Other
MMRF_1474	27	male	Alive	1327	II	942	526	First line of therapy	Dexamethasone
MMRF_1474	27	male	Alive	1327	II	'--	1187	Second line of therapy	Daratumumab
MMRF_1474	27	male	Alive	1327	II	1030	389	First line of therapy	Lenalidomide
MMRF_1021	54	female	Alive	1932	I	29	1	First line of therapy	Bortezomib
MMRF_1021	54	female	Alive	1932	I	825	630	Second line of therapy	Lenalidomide
MMRF_1021	54	female	Alive	1932	I	29	1	First line of therapy	Lenalidomide
MMRF_1021	54	female	Alive	1932	I	848	847	Second line of therapy	Other
MMRF_1021	54	female	Alive	1932	I	84	84	First line of therapy	Melphalan
MMRF_1021	54	female	Alive	1932	I	127	127	First line of therapy	'--
MMRF_1021	54	female	Alive	1932	I	825	630	Second line of therapy	Dexamethasone
MMRF_1021	54	female	Alive	1932	I	847	847	Second line of therapy	Melphalan
MMRF_1021	54	female	Alive	1932	I	849	849	Second line of therapy	'--
MMRF_1021	54	female	Alive	1932	I	848	845	Second line of therapy	Bortezomib
MMRF_1021	54	female	Alive	1932	I	847	844	Second line of therapy	Other
MMRF_1021	54	female	Alive	1932	I	29	1	First line of therapy	Dexamethasone
MMRF_2098	79	male	Dead	352	III	216	1	First line of therapy	Dexamethasone
MMRF_2098	79	male	Dead	352	III	216	1	First line of therapy	Lenalidomide
MMRF_1286	74	male	Alive	1510	I	'--	1227	Fifth line of therapy	Dexamethasone
MMRF_1286	74	male	Alive	1510	I	1199	1129	Fourth line of therapy	Ixazomib
MMRF_1286	74	male	Alive	1510	I	40	1	First line of therapy	Bortezomib
MMRF_1286	74	male	Alive	1510	I	47	1	First line of therapy	Lenalidomide
MMRF_1286	74	male	Alive	1510	I	1205	1129	Fourth line of therapy	Pomalidomide
MMRF_1286	74	male	Alive	1510	I	100	100	First line of therapy	Melphalan
MMRF_1286	74	male	Alive	1510	I	1018	268	Second line of therapy	Dexamethasone
MMRF_1286	74	male	Alive	1510	I	100	100	First line of therapy	'--
MMRF_1286	74	male	Alive	1510	I	'--	1229	Fifth line of therapy	Prednisone
MMRF_1286	74	male	Alive	1510	I	1206	1129	Fourth line of therapy	Dexamethasone
MMRF_1286	74	male	Alive	1510	I	74	74	First line of therapy	Cyclophosphamide
MMRF_1286	74	male	Alive	1510	I	1107	941	Third line of therapy	Pomalidomide
MMRF_1286	74	male	Alive	1510	I	40	1	First line of therapy	Dexamethasone
MMRF_1286	74	male	Alive	1510	I	1101	1032	Fourth line of therapy	Dexamethasone
MMRF_1286	74	male	Alive	1510	I	74	74	First line of therapy	Other
MMRF_1286	74	male	Alive	1510	I	920	268	Second line of therapy	Lenalidomide
MMRF_1286	74	male	Alive	1510	I	'--	1227	Fifth line of therapy	Daratumumab
MMRF_1286	74	male	Alive	1510	I	'--	1227	Fifth line of therapy	Pomalidomide
MMRF_1286	74	male	Alive	1510	I	74	74	First line of therapy	Dexamethasone
MMRF_1286	74	male	Alive	1510	I	1101	1032	Fourth line of therapy	Bortezomib
MMRF_2468	60	male	Alive	712	III	221	220	First line of therapy	Melphalan
MMRF_2468	60	male	Alive	712	III	222	222	First line of therapy	'--
MMRF_2468	60	male	Alive	712	III	'--	1	First line of therapy	Dexamethasone
MMRF_2468	60	male	Alive	712	III	'--	1	First line of therapy	Lenalidomide
MMRF_2468	60	male	Alive	712	III	358	1	First line of therapy	Bortezomib
MMRF_1049	68	female	Alive	1798	II	'--	1392	Fourth line of therapy	Dexamethasone
MMRF_1049	68	female	Alive	1798	II	176	49	First line of therapy	Lenalidomide
MMRF_1049	68	female	Alive	1798	II	1240	1084	Second line of therapy	Lenalidomide
MMRF_1049	68	female	Alive	1798	II	22	1	First line of therapy	Bortezomib
MMRF_1049	68	female	Alive	1798	II	49	22	First line of therapy	Bortezomib
MMRF_1049	68	female	Alive	1798	II	49	22	First line of therapy	Dexamethasone
MMRF_1049	68	female	Alive	1798	II	176	49	First line of therapy	Dexamethasone
MMRF_1049	68	female	Alive	1798	II	1240	1084	Second line of therapy	Panobinostat
MMRF_1049	68	female	Alive	1798	II	'--	1392	Fourth line of therapy	Pomalidomide
MMRF_1049	68	female	Alive	1798	II	'--	1406	Fourth line of therapy	Daratumumab
MMRF_1049	68	female	Alive	1798	II	176	49	First line of therapy	Bortezomib
MMRF_1049	68	female	Alive	1798	II	697	176	First line of therapy	Bortezomib
MMRF_1049	68	female	Alive	1798	II	1240	1084	Second line of therapy	Dexamethasone
MMRF_1049	68	female	Alive	1798	II	22	1	First line of therapy	Dexamethasone
MMRF_1049	68	female	Alive	1798	II	183	176	First line of therapy	Cyclophosphamide
MMRF_1049	68	female	Alive	1798	II	1037	218	First line of therapy	Lenalidomide
MMRF_1049	68	female	Alive	1798	II	1079	176	First line of therapy	Dexamethasone
MMRF_1049	68	female	Alive	1798	II	49	22	First line of therapy	Cyclophosphamide
MMRF_1049	68	female	Alive	1798	II	1315	1291	Third line of therapy	Other
MMRF_1232	58	female	Dead	972	III	847	783	Third line of therapy	Other
MMRF_1232	58	female	Dead	972	III	707	560	First line of therapy	Dexamethasone
MMRF_1232	58	female	Dead	972	III	707	655	Second line of therapy	Lenalidomide
MMRF_1232	58	female	Dead	972	III	417	109	First line of therapy	Other
MMRF_1232	58	female	Dead	972	III	101	33	First line of therapy	Cyclophosphamide
MMRF_1232	58	female	Dead	972	III	86	1	First line of therapy	Dexamethasone
MMRF_1232	58	female	Dead	972	III	847	783	Third line of therapy	Dexamethasone
MMRF_1232	58	female	Dead	972	III	847	783	Third line of therapy	Cyclophosphamide
MMRF_1232	58	female	Dead	972	III	847	783	Third line of therapy	Bortezomib
MMRF_1232	58	female	Dead	972	III	951	847	Fourth line of therapy	Pomalidomide
MMRF_1232	58	female	Dead	972	III	847	783	Third line of therapy	Other
MMRF_1232	58	female	Dead	972	III	951	852	Fourth line of therapy	Carfilzomib
MMRF_1232	58	female	Dead	972	III	655	560	First line of therapy	Lenalidomide
MMRF_1232	58	female	Dead	972	III	86	1	First line of therapy	Bortezomib
MMRF_1232	58	female	Dead	972	III	951	852	Fourth line of therapy	Dexamethasone
MMRF_1232	58	female	Dead	972	III	560	522	First line of therapy	Lenalidomide
MMRF_2302	77	male	Alive	821	Unknown	325	283	First line of therapy	Bortezomib
MMRF_2302	77	male	Alive	821	Unknown	325	283	First line of therapy	Lenalidomide
MMRF_2302	77	male	Alive	821	Unknown	325	283	First line of therapy	Dexamethasone
MMRF_2302	77	male	Alive	821	Unknown	'--	376	First line of therapy	Lenalidomide
MMRF_2302	77	male	Alive	821	Unknown	264	1	First line of therapy	Lenalidomide
MMRF_2302	77	male	Alive	821	Unknown	264	1	First line of therapy	Dexamethasone
MMRF_2604	62	male	Alive	604	III	'--	'--	First line of therapy	Melphalan
MMRF_2604	62	male	Alive	604	III	'--	'--	First line of therapy	Carfilzomib
MMRF_2604	62	male	Alive	604	III	'--	'--	First line of therapy	Dexamethasone
MMRF_2604	62	male	Alive	604	III	'--	'--	First line of therapy	Cyclophosphamide
MMRF_2604	62	male	Alive	604	III	'--	'--	First line of therapy	Dexamethasone
MMRF_2604	62	male	Alive	604	III	'--	'--	First line of therapy	Carfilzomib
MMRF_2604	62	male	Alive	604	III	'--	'--	First line of therapy	Carfilzomib
MMRF_2604	62	male	Alive	604	III	'--	'--	First line of therapy	Cyclophosphamide
MMRF_2604	62	male	Alive	604	III	'--	'--	First line of therapy	Lenalidomide
MMRF_2604	62	male	Alive	604	III	205	205	First line of therapy	'--
MMRF_2604	62	male	Alive	604	III	'--	'--	First line of therapy	Cyclophosphamide
MMRF_1184	71	female	Alive	1632	II	'--	547	First line of therapy	Lenalidomide
MMRF_1184	71	female	Alive	1632	II	161	161	First line of therapy	'--
MMRF_1184	71	female	Alive	1632	II	546	295	First line of therapy	Lenalidomide
MMRF_1184	71	female	Alive	1632	II	199	1	First line of therapy	Lenalidomide
MMRF_1184	71	female	Alive	1632	II	199	1	First line of therapy	Dexamethasone
MMRF_2195	69	male	Alive	895	II	'--	741	Second line of therapy	Dexamethasone
MMRF_2195	69	male	Alive	895	II	405	1	First line of therapy	Bortezomib
MMRF_2195	69	male	Alive	895	II	380	1	First line of therapy	Prednisone
MMRF_2195	69	male	Alive	895	II	'--	741	Second line of therapy	Lenalidomide
MMRF_2195	69	male	Alive	895	II	380	1	First line of therapy	Melphalan
MMRF_2524	65	female	Alive	638	II	'--	3	First line of therapy	Carfilzomib
MMRF_2524	65	female	Alive	638	II	'--	1	First line of therapy	Dexamethasone
MMRF_2524	65	female	Alive	638	II	2	1	First line of therapy	Carfilzomib
MMRF_2379	79	male	Dead	90	III	83	1	First line of therapy	Lenalidomide
MMRF_2054	63	male	Alive	997	II	933	730	Second line of therapy	Ixazomib
MMRF_2054	63	male	Alive	997	II	576	401	Second line of therapy	Pomalidomide
MMRF_2054	63	male	Alive	997	II	289	289	First line of therapy	'--
MMRF_2054	63	male	Alive	997	II	576	1	First line of therapy	Dexamethasone
MMRF_2054	63	male	Alive	997	II	'--	934	Second line of therapy	Ixazomib
MMRF_2054	63	male	Alive	997	II	'--	730	Second line of therapy	Dexamethasone
MMRF_2054	63	male	Alive	997	II	'--	934	Second line of therapy	Lenalidomide
MMRF_2054	63	male	Alive	997	II	933	730	Second line of therapy	Lenalidomide
MMRF_2054	63	male	Alive	997	II	227	1	First line of therapy	Bortezomib
MMRF_2054	63	male	Alive	997	II	576	401	Second line of therapy	Carfilzomib
MMRF_2054	63	male	Alive	997	II	227	85	First line of therapy	Lenalidomide
MMRF_2054	63	male	Alive	997	II	288	288	First line of therapy	Melphalan
MMRF_2054	63	male	Alive	997	II	85	1	First line of therapy	Cyclophosphamide
MMRF_1736	79	male	Alive	1146	II	34	1	First line of therapy	Bortezomib
MMRF_1736	79	male	Alive	1146	II	34	1	First line of therapy	Lenalidomide
MMRF_1736	79	male	Alive	1146	II	34	1	First line of therapy	Dexamethasone
MMRF_1850	55	male	Alive	998	I	68	9	First line of therapy	Bortezomib
MMRF_1850	55	male	Alive	998	I	276	276	First line of therapy	Melphalan
MMRF_1850	55	male	Alive	998	I	95	95	First line of therapy	Dexamethasone
MMRF_1850	55	male	Alive	998	I	'--	515	First line of therapy	Lenalidomide
MMRF_1850	55	male	Alive	998	I	95	95	First line of therapy	Other
MMRF_1850	55	male	Alive	998	I	68	9	First line of therapy	Dexamethasone
MMRF_1850	55	male	Alive	998	I	71	1	First line of therapy	Lenalidomide
MMRF_1850	55	male	Alive	998	I	95	95	First line of therapy	Cyclophosphamide
MMRF_1850	55	male	Alive	998	I	121	121	First line of therapy	Melphalan
MMRF_1850	55	male	Alive	998	I	278	278	First line of therapy	'--
MMRF_1850	55	male	Alive	998	I	277	274	First line of therapy	Bortezomib
MMRF_1850	55	male	Alive	998	I	122	122	First line of therapy	'--
MMRF_1570	52	female	Alive	980	I	110	1	First line of therapy	Cyclophosphamide
MMRF_1570	52	female	Alive	980	I	29	1	First line of therapy	Bortezomib
MMRF_1570	52	female	Alive	980	I	546	546	Second line of therapy	Dexamethasone
MMRF_1570	52	female	Alive	980	I	155	155	First line of therapy	'--
MMRF_1570	52	female	Alive	980	I	110	1	First line of therapy	Dexamethasone
MMRF_1570	52	female	Alive	980	I	110	29	First line of therapy	Bortezomib
MMRF_1570	52	female	Alive	980	I	546	546	Second line of therapy	Lenalidomide
MMRF_1570	52	female	Alive	980	I	155	155	First line of therapy	Melphalan
MMRF_1570	52	female	Alive	980	I	546	386	First line of therapy	Bortezomib
MMRF_1324	61	male	Alive	1537	II	607	323	First line of therapy	Prednisone
MMRF_1324	61	male	Alive	1537	II	730	623	Second line of therapy	Dexamethasone
MMRF_1324	61	male	Alive	1537	II	1446	880	First line of therapy	Lenalidomide
MMRF_1324	61	male	Alive	1537	II	124	92	First line of therapy	Cyclophosphamide
MMRF_1324	61	male	Alive	1537	II	424	4	First line of therapy	Lenalidomide
MMRF_1324	61	male	Alive	1537	II	3	1	First line of therapy	Cyclophosphamide
MMRF_1324	61	male	Alive	1537	II	607	1	First line of therapy	Bortezomib
MMRF_1324	61	male	Alive	1537	II	680	623	Second line of therapy	Carfilzomib
MMRF_1324	61	male	Alive	1537	II	774	774	First line of therapy	Melphalan
MMRF_1324	61	male	Alive	1537	II	775	775	Second line of therapy	'--
MMRF_1324	61	male	Alive	1537	II	730	680	Second line of therapy	Bortezomib
MMRF_1324	61	male	Alive	1537	II	775	775	First line of therapy	Melphalan
MMRF_1324	61	male	Alive	1537	II	334	1	First line of therapy	Dexamethasone
MMRF_1324	61	male	Alive	1537	II	'--	953	Second line of therapy	Carfilzomib
MMRF_1324	61	male	Alive	1537	II	730	623	Second line of therapy	Cyclophosphamide
MMRF_1424	40	female	Alive	1446	III	192	150	First line of therapy	Dexamethasone
MMRF_1424	40	female	Alive	1446	III	1278	981	First line of therapy	Bortezomib
MMRF_1424	40	female	Alive	1446	III	'--	1376	Second line of therapy	Pomalidomide
MMRF_1424	40	female	Alive	1446	III	676	586	First line of therapy	Lenalidomide
MMRF_1424	40	female	Alive	1446	III	926	677	First line of therapy	Lenalidomide
MMRF_1424	40	female	Alive	1446	III	192	150	First line of therapy	Bortezomib
MMRF_1424	40	female	Alive	1446	III	'--	1383	Second line of therapy	Carfilzomib
MMRF_1424	40	female	Alive	1446	III	214	214	First line of therapy	Cyclophosphamide
MMRF_1424	40	female	Alive	1446	III	95	1	First line of therapy	Bortezomib
MMRF_1424	40	female	Alive	1446	III	248	247	First line of therapy	Melphalan
MMRF_1424	40	female	Alive	1446	III	95	1	First line of therapy	Dexamethasone
MMRF_1424	40	female	Alive	1446	III	1377	1376	Second line of therapy	Carfilzomib
MMRF_1424	40	female	Alive	1446	III	250	250	First line of therapy	'--
MMRF_1424	40	female	Alive	1446	III	109	1	First line of therapy	Lenalidomide
MMRF_1424	40	female	Alive	1446	III	473	361	First line of therapy	Lenalidomide
MMRF_1201	67	female	Alive	1694	II	63	1	First line of therapy	Bortezomib
MMRF_1201	67	female	Alive	1694	II	'--	1430	Fourth line of therapy	Daratumumab
MMRF_1201	67	female	Alive	1694	II	923	790	Second line of therapy	Bortezomib
MMRF_1201	67	female	Alive	1694	II	923	790	Second line of therapy	Dexamethasone
MMRF_1201	67	female	Alive	1694	II	1034	1007	Third line of therapy	Other
MMRF_1201	67	female	Alive	1694	II	1422	1392	Fourth line of therapy	Other
MMRF_1201	67	female	Alive	1694	II	197	197	First line of therapy	'--
MMRF_1201	67	female	Alive	1694	II	196	71	First line of therapy	Dexamethasone
MMRF_1201	67	female	Alive	1694	II	923	790	Second line of therapy	Cyclophosphamide
MMRF_1201	67	female	Alive	1694	II	54	50	First line of therapy	Dexamethasone
MMRF_1201	67	female	Alive	1694	II	'--	1430	Fourth line of therapy	Lenalidomide
MMRF_1201	67	female	Alive	1694	II	1356	1034	Fourth line of therapy	Panobinostat
MMRF_1201	67	female	Alive	1694	II	31	1	First line of therapy	Dexamethasone
MMRF_1201	67	female	Alive	1694	II	148	71	First line of therapy	Lenalidomide
MMRF_1201	67	female	Alive	1694	II	1356	1034	Fourth line of therapy	Carfilzomib
MMRF_1201	67	female	Alive	1694	II	148	71	First line of therapy	Bortezomib
MMRF_1201	67	female	Alive	1694	II	789	643	Second line of therapy	Lenalidomide
MMRF_1201	67	female	Alive	1694	II	63	1	First line of therapy	Lenalidomide
MMRF_1201	67	female	Alive	1694	II	513	436	First line of therapy	Lenalidomide
MMRF_2093	51	female	Alive	963	II	829	827	Second line of therapy	Carfilzomib
MMRF_2093	51	female	Alive	963	II	57	1	First line of therapy	Bortezomib
MMRF_2093	51	female	Alive	963	II	123	57	First line of therapy	Bortezomib
MMRF_2093	51	female	Alive	963	II	'--	827	Second line of therapy	Dexamethasone
MMRF_2093	51	female	Alive	963	II	'--	827	Second line of therapy	Cyclophosphamide
MMRF_2093	51	female	Alive	963	II	843	827	Second line of therapy	Carfilzomib
MMRF_2093	51	female	Alive	963	II	179	179	First line of therapy	'--
MMRF_2093	51	female	Alive	963	II	531	253	First line of therapy	Lenalidomide
MMRF_2093	51	female	Alive	963	II	127	1	First line of therapy	Cyclophosphamide
MMRF_2093	51	female	Alive	963	II	127	57	First line of therapy	Cyclophosphamide
MMRF_2093	51	female	Alive	963	II	177	177	First line of therapy	Melphalan
MMRF_2093	51	female	Alive	963	II	'--	855	Second line of therapy	Carfilzomib
MMRF_2093	51	female	Alive	963	II	43	1	First line of therapy	Dexamethasone
MMRF_1927	67	male	Alive	1078	III	472	389	First line of therapy	Lenalidomide
MMRF_1927	67	male	Alive	1078	III	175	175	First line of therapy	Cyclophosphamide
MMRF_1927	67	male	Alive	1078	III	148	3	First line of therapy	Dexamethasone
MMRF_1927	67	male	Alive	1078	III	788	473	First line of therapy	Lenalidomide
MMRF_1927	67	male	Alive	1078	III	274	1	First line of therapy	Bortezomib
MMRF_1927	67	male	Alive	1078	III	'--	1072	Second line of therapy	Dexamethasone
MMRF_1927	67	male	Alive	1078	III	300	300	First line of therapy	'--
MMRF_1927	67	male	Alive	1078	III	'--	1072	Second line of therapy	Pomalidomide
MMRF_1927	67	male	Alive	1078	III	204	1	First line of therapy	Cyclophosphamide
MMRF_1927	67	male	Alive	1078	III	'--	1072	Second line of therapy	Daratumumab
MMRF_1927	67	male	Alive	1078	III	204	175	First line of therapy	Dexamethasone
MMRF_2635	63	male	Alive	581	II	'--	'--	First line of therapy	Lenalidomide
MMRF_2635	63	male	Alive	581	II	'--	'--	First line of therapy	Cyclophosphamide
MMRF_2635	63	male	Alive	581	II	165	165	First line of therapy	'--
MMRF_2635	63	male	Alive	581	II	'--	'--	First line of therapy	Lenalidomide
MMRF_2635	63	male	Alive	581	II	'--	'--	First line of therapy	Melphalan
MMRF_2635	63	male	Alive	581	II	'--	'--	First line of therapy	Dexamethasone
MMRF_2635	63	male	Alive	581	II	'--	'--	First line of therapy	Carfilzomib
MMRF_2635	63	male	Alive	581	II	'--	'--	First line of therapy	Carfilzomib
MMRF_2635	63	male	Alive	581	II	'--	'--	First line of therapy	Dexamethasone
MMRF_2635	63	male	Alive	581	II	'--	'--	First line of therapy	Lenalidomide
MMRF_2228	61	male	Dead	527	II	406	1	First line of therapy	Bortezomib
MMRF_2228	61	male	Dead	527	II	392	1	First line of therapy	Dexamethasone
MMRF_1897	57	male	Dead	237	III	26	1	First line of therapy	Bortezomib
MMRF_1897	57	male	Dead	237	III	61	25	First line of therapy	Dexamethasone
MMRF_2676	47	female	Alive	464	II	'--	'--	First line of therapy	Melphalan
MMRF_2676	47	female	Alive	464	II	'--	'--	First line of therapy	Cyclophosphamide
MMRF_2676	47	female	Alive	464	II	'--	'--	First line of therapy	Carfilzomib
MMRF_2676	47	female	Alive	464	II	'--	'--	First line of therapy	Dexamethasone
MMRF_2676	47	female	Alive	464	II	'--	'--	First line of therapy	Cyclophosphamide
MMRF_2676	47	female	Alive	464	II	'--	'--	First line of therapy	Dexamethasone
MMRF_2676	47	female	Alive	464	II	180	180	First line of therapy	'--
MMRF_2676	47	female	Alive	464	II	'--	'--	First line of therapy	Cyclophosphamide
MMRF_2676	47	female	Alive	464	II	'--	'--	First line of therapy	Carfilzomib
MMRF_2789	43	male	Alive	117	I	'--	'--	First line of therapy	Cyclophosphamide
MMRF_2789	43	male	Alive	117	I	'--	'--	First line of therapy	Lenalidomide
MMRF_2789	43	male	Alive	117	I	'--	'--	First line of therapy	Dexamethasone
MMRF_2789	43	male	Alive	117	I	'--	'--	First line of therapy	Carfilzomib
MMRF_2363	52	female	Alive	723	I	'--	3	First line of therapy	Carfilzomib
MMRF_2363	52	female	Alive	723	I	2	1	First line of therapy	Carfilzomib
MMRF_2363	52	female	Alive	723	I	'--	1	First line of therapy	Dexamethasone
MMRF_2363	52	female	Alive	723	I	386	386	First line of therapy	'--
MMRF_1318	85	male	Alive	1457	III	155	85	First line of therapy	Dexamethasone
MMRF_1318	85	male	Alive	1457	III	'--	379	First line of therapy	Bortezomib
MMRF_1318	85	male	Alive	1457	III	368	113	First line of therapy	Bortezomib
MMRF_1318	85	male	Alive	1457	III	204	1	First line of therapy	Lenalidomide
MMRF_1318	85	male	Alive	1457	III	'--	162	First line of therapy	Dexamethasone
MMRF_1318	85	male	Alive	1457	III	113	29	First line of therapy	Bortezomib
MMRF_1318	85	male	Alive	1457	III	'--	211	First line of therapy	Lenalidomide
MMRF_1318	85	male	Alive	1457	III	29	1	First line of therapy	Dexamethasone
MMRF_1318	85	male	Alive	1457	III	85	29	First line of therapy	Dexamethasone
MMRF_2642	59	female	Alive	567	II	'--	'--	First line of therapy	Dexamethasone
MMRF_2642	59	female	Alive	567	II	'--	'--	First line of therapy	Lenalidomide
MMRF_2642	59	female	Alive	567	II	'--	'--	First line of therapy	Cyclophosphamide
MMRF_2642	59	female	Alive	567	II	'--	'--	First line of therapy	Carfilzomib
MMRF_2642	59	female	Alive	567	II	'--	'--	First line of therapy	Dexamethasone
MMRF_2642	59	female	Alive	567	II	'--	'--	First line of therapy	Carfilzomib
MMRF_2642	59	female	Alive	567	II	'--	'--	First line of therapy	Carfilzomib
MMRF_2642	59	female	Alive	567	II	'--	'--	First line of therapy	Lenalidomide
MMRF_1556	71	male	Alive	1268	Unknown	113	1	First line of therapy	Cyclophosphamide
MMRF_1556	71	male	Alive	1268	Unknown	113	1	First line of therapy	Bortezomib
MMRF_1556	71	male	Alive	1268	Unknown	1337	1212	Second line of therapy	Bortezomib
MMRF_1556	71	male	Alive	1268	Unknown	113	1	First line of therapy	Dexamethasone
MMRF_1556	71	male	Alive	1268	Unknown	1335	1212	Second line of therapy	Dexamethasone
MMRF_1556	71	male	Alive	1268	Unknown	1335	1212	Second line of therapy	Cyclophosphamide
MMRF_1346	63	male	Alive	427	II	62	1	First line of therapy	Bortezomib
MMRF_1461	71	male	Dead	1033	II	1003	969	Sixth line of therapy	Carfilzomib
MMRF_1461	71	male	Dead	1033	II	1003	969	Sixth line of therapy	Dexamethasone
MMRF_1461	71	male	Dead	1033	II	56	1	First line of therapy	Lenalidomide
MMRF_1461	71	male	Dead	1033	II	53	1	First line of therapy	Dexamethasone
MMRF_1461	71	male	Dead	1033	II	831	823	Third line of therapy	Pomalidomide
MMRF_1461	71	male	Dead	1033	II	865	850	Fourth line of therapy	Carfilzomib
MMRF_1461	71	male	Dead	1033	II	1003	969	Sixth line of therapy	Lenalidomide
MMRF_1461	71	male	Dead	1033	II	53	1	First line of therapy	Bortezomib
MMRF_1461	71	male	Dead	1033	II	107	107	First line of therapy	Melphalan
MMRF_1461	71	male	Dead	1033	II	815	508	Second line of therapy	Lenalidomide
MMRF_1461	71	male	Dead	1033	II	962	878	Fifth line of therapy	Panobinostat
MMRF_1461	71	male	Dead	1033	II	815	508	Second line of therapy	Dexamethasone
MMRF_1461	71	male	Dead	1033	II	108	108	First line of therapy	'--
MMRF_1461	71	male	Dead	1033	II	865	850	Fourth line of therapy	Cyclophosphamide
MMRF_1461	71	male	Dead	1033	II	865	850	Fourth line of therapy	Dexamethasone
MMRF_1461	71	male	Dead	1033	II	831	823	Third line of therapy	Dexamethasone
MMRF_1461	71	male	Dead	1033	II	962	878	Fifth line of therapy	Dexamethasone
MMRF_1461	71	male	Dead	1033	II	962	878	Fifth line of therapy	Carfilzomib
MMRF_1461	71	male	Dead	1033	II	1003	969	Sixth line of therapy	Panobinostat
MMRF_1819	67	male	Dead	628	II	35	1	First line of therapy	Lenalidomide
MMRF_1819	67	male	Dead	628	II	766	1	First line of therapy	Dexamethasone
MMRF_1819	67	male	Dead	628	II	35	1	First line of therapy	Bortezomib
MMRF_1777	67	female	Alive	981	I	405	1	First line of therapy	Cyclophosphamide
MMRF_1777	67	female	Alive	981	I	'--	441	First line of therapy	Bortezomib
MMRF_1777	67	female	Alive	981	I	29	1	First line of therapy	Dexamethasone
MMRF_1777	67	female	Alive	981	I	405	163	First line of therapy	Dexamethasone
MMRF_1777	67	female	Alive	981	I	97	1	First line of therapy	Bortezomib
MMRF_1777	67	female	Alive	981	I	405	112	First line of therapy	Bortezomib
MMRF_1777	67	female	Alive	981	I	92	30	First line of therapy	Dexamethasone
MMRF_2697	53	male	Alive	99	I	'--	'--	First line of therapy	Lenalidomide
MMRF_2697	53	male	Alive	99	I	'--	'--	First line of therapy	Dexamethasone
MMRF_2697	53	male	Alive	99	I	'--	'--	First line of therapy	Lenalidomide
MMRF_2697	53	male	Alive	99	I	'--	'--	First line of therapy	Carfilzomib
MMRF_2697	53	male	Alive	99	I	'--	'--	First line of therapy	Carfilzomib
MMRF_1895	50	male	Alive	1005	I	122	122	First line of therapy	Dexamethasone
MMRF_1895	50	male	Alive	1005	I	95	1	First line of therapy	Bortezomib
MMRF_1895	50	male	Alive	1005	I	95	1	First line of therapy	Dexamethasone
MMRF_1895	50	male	Alive	1005	I	122	122	First line of therapy	Other
MMRF_1895	50	male	Alive	1005	I	291	291	First line of therapy	'--
MMRF_1895	50	male	Alive	1005	I	98	1	First line of therapy	Lenalidomide
MMRF_1895	50	male	Alive	1005	I	290	287	First line of therapy	Bortezomib
MMRF_1895	50	male	Alive	1005	I	148	148	First line of therapy	Melphalan
MMRF_1895	50	male	Alive	1005	I	149	149	First line of therapy	'--
MMRF_1895	50	male	Alive	1005	I	289	289	First line of therapy	Melphalan
MMRF_1895	50	male	Alive	1005	I	122	122	First line of therapy	Cyclophosphamide
MMRF_2329	72	male	Alive	787	III	501	358	First line of therapy	Lenalidomide
MMRF_2329	72	male	Alive	787	III	176	1	First line of therapy	Bortezomib
MMRF_2329	72	male	Alive	787	III	724	502	First line of therapy	Lenalidomide
MMRF_2329	72	male	Alive	787	III	176	1	First line of therapy	Dexamethasone
MMRF_2329	72	male	Alive	787	III	155	1	First line of therapy	Lenalidomide
MMRF_2187	53	male	Alive	1	III	11	1	First line of therapy	Lenalidomide
MMRF_2187	53	male	Alive	1	III	11	1	First line of therapy	Dexamethasone
MMRF_2187	53	male	Alive	1	III	11	1	First line of therapy	Bortezomib
MMRF_2727	48	male	Alive	166	II	'--	'--	First line of therapy	Carfilzomib
MMRF_2727	48	male	Alive	166	II	'--	'--	First line of therapy	Lenalidomide
MMRF_2727	48	male	Alive	166	II	'--	'--	First line of therapy	Dexamethasone
MMRF_2727	48	male	Alive	166	II	'--	'--	First line of therapy	Cyclophosphamide
MMRF_2325	44	male	Alive	821	I	'--	1	First line of therapy	Carfilzomib
MMRF_2325	44	male	Alive	821	I	'--	1	First line of therapy	Dexamethasone
MMRF_1888	64	female	Alive	1046	II	85	29	First line of therapy	Bortezomib
MMRF_1888	64	female	Alive	1046	II	85	29	First line of therapy	Lenalidomide
MMRF_1888	64	female	Alive	1046	II	85	29	First line of therapy	Dexamethasone
MMRF_1888	64	female	Alive	1046	II	'--	388	First line of therapy	Lenalidomide
MMRF_1888	64	female	Alive	1046	II	29	1	First line of therapy	Bortezomib
MMRF_1888	64	female	Alive	1046	II	29	1	First line of therapy	Dexamethasone
MMRF_1888	64	female	Alive	1046	II	143	143	First line of therapy	'--
MMRF_1451	65	male	Dead	154	III	154	1	First line of therapy	Bortezomib
MMRF_1451	65	male	Dead	154	III	154	147	First line of therapy	Lenalidomide
MMRF_1451	65	male	Dead	154	III	154	1	First line of therapy	Dexamethasone
MMRF_1780	65	male	Dead	849	III	182	1	First line of therapy	Bortezomib
MMRF_1780	65	male	Dead	849	III	687	673	Third line of therapy	Cyclophosphamide
MMRF_1780	65	male	Dead	849	III	629	552	Second line of therapy	Lenalidomide
MMRF_1780	65	male	Dead	849	III	615	559	Second line of therapy	Bortezomib
MMRF_1780	65	male	Dead	849	III	287	259	First line of therapy	Lenalidomide
MMRF_1780	65	male	Dead	849	III	644	629	Second line of therapy	Carfilzomib
MMRF_1780	65	male	Dead	849	III	259	182	First line of therapy	Lenalidomide
MMRF_1780	65	male	Dead	849	III	259	1	First line of therapy	Dexamethasone
MMRF_1780	65	male	Dead	849	III	680	673	Third line of therapy	Bortezomib
MMRF_1780	65	male	Dead	849	III	552	287	First line of therapy	Lenalidomide
MMRF_1475	70	female	Alive	1	II	'--	1	First line of therapy	Lenalidomide
MMRF_1277	56	male	Dead	150	III	77	46	First line of therapy	Dexamethasone
MMRF_1277	56	male	Dead	150	III	77	1	First line of therapy	Bortezomib
MMRF_1277	56	male	Dead	150	III	77	1	First line of therapy	Lenalidomide
MMRF_2230	67	female	Alive	157	I	124	1	First line of therapy	Dexamethasone
MMRF_2230	67	female	Alive	157	I	64	1	First line of therapy	Cyclophosphamide
MMRF_2230	67	female	Alive	157	I	64	1	First line of therapy	Bortezomib
MMRF_2531	70	male	Dead	546	III	480	423	Second line of therapy	Dexamethasone
MMRF_2531	70	male	Dead	546	III	546	484	Third line of therapy	Dexamethasone
MMRF_2531	70	male	Dead	546	III	119	119	First line of therapy	Melphalan
MMRF_2531	70	male	Dead	546	III	413	239	First line of therapy	Lenalidomide
MMRF_2531	70	male	Dead	546	III	480	423	Second line of therapy	Cyclophosphamide
MMRF_2531	70	male	Dead	546	III	121	121	First line of therapy	'--
MMRF_2531	70	male	Dead	546	III	480	423	Second line of therapy	Carfilzomib
MMRF_2531	70	male	Dead	546	III	85	1	First line of therapy	Bortezomib
MMRF_2531	70	male	Dead	546	III	505	484	Third line of therapy	Pomalidomide
MMRF_2531	70	male	Dead	546	III	85	1	First line of therapy	Dexamethasone
MMRF_2531	70	male	Dead	546	III	85	1	First line of therapy	Lenalidomide
MMRF_2531	70	male	Dead	546	III	546	484	Third line of therapy	Daratumumab
MMRF_1659	50	male	Alive	1178	III	589	420	First line of therapy	Dexamethasone
MMRF_1659	50	male	Alive	1178	III	506	505	First line of therapy	Melphalan
MMRF_1659	50	male	Alive	1178	III	416	331	First line of therapy	Carfilzomib
MMRF_1659	50	male	Alive	1178	III	323	21	First line of therapy	Bortezomib
MMRF_1659	50	male	Alive	1178	III	323	7	First line of therapy	Lenalidomide
MMRF_1659	50	male	Alive	1178	III	323	1	First line of therapy	Dexamethasone
MMRF_1659	50	male	Alive	1178	III	508	508	First line of therapy	'--
MMRF_1659	50	male	Alive	1178	III	589	420	First line of therapy	Lenalidomide
MMRF_1659	50	male	Alive	1178	III	463	420	First line of therapy	Carfilzomib
MMRF_1659	50	male	Alive	1178	III	'--	679	Second line of therapy	Melphalan
MMRF_2119	60	female	Alive	891	III	121	1	First line of therapy	Bortezomib
MMRF_2119	60	female	Alive	891	III	'--	771	Sixth line of therapy	Dexamethasone
MMRF_2119	60	female	Alive	891	III	530	422	Second line of therapy	Dexamethasone
MMRF_2119	60	female	Alive	891	III	121	1	First line of therapy	Dexamethasone
MMRF_2119	60	female	Alive	891	III	785	736	Fifth line of therapy	Pomalidomide
MMRF_2119	60	female	Alive	891	III	121	1	First line of therapy	Lenalidomide
MMRF_2119	60	female	Alive	891	III	530	422	Second line of therapy	Bortezomib
MMRF_2119	60	female	Alive	891	III	654	527	Third line of therapy	Ixazomib
MMRF_2119	60	female	Alive	891	III	716	653	Fourth line of therapy	Dexamethasone
MMRF_2119	60	female	Alive	891	III	654	527	Third line of therapy	Dexamethasone
MMRF_2119	60	female	Alive	891	III	716	653	Fourth line of therapy	Cyclophosphamide
MMRF_2119	60	female	Alive	891	III	785	736	Fifth line of therapy	Dexamethasone
MMRF_2119	60	female	Alive	891	III	716	653	Fourth line of therapy	Bortezomib
MMRF_2119	60	female	Alive	891	III	530	422	Second line of therapy	Lenalidomide
MMRF_2119	60	female	Alive	891	III	'--	771	Sixth line of therapy	Carfilzomib
MMRF_2119	60	female	Alive	891	III	442	191	First line of therapy	Dexamethasone
MMRF_2119	60	female	Alive	891	III	442	191	First line of therapy	Lenalidomide
MMRF_1501	65	female	Dead	891	II	874	622	Second line of therapy	Dexamethasone
MMRF_1501	65	female	Dead	891	II	734	504	Second line of therapy	Carfilzomib
MMRF_1501	65	female	Dead	891	II	224	84	First line of therapy	Lenalidomide
MMRF_1501	65	female	Dead	891	II	314	1	First line of therapy	Dexamethasone
MMRF_1501	65	female	Dead	891	II	671	224	Second line of therapy	Lenalidomide
MMRF_1501	65	female	Dead	891	II	375	1	First line of therapy	Bortezomib
MMRF_1501	65	female	Dead	891	II	504	375	Second line of therapy	Pomalidomide
MMRF_1501	65	female	Dead	891	II	622	606	Second line of therapy	Dexamethasone
MMRF_1501	65	female	Dead	891	II	606	448	Second line of therapy	Dexamethasone
MMRF_1988	73	female	Alive	995	II	82	1	First line of therapy	Bortezomib
MMRF_1988	73	female	Alive	995	II	117	117	First line of therapy	'--
MMRF_1988	73	female	Alive	995	II	85	1	First line of therapy	Lenalidomide
MMRF_1988	73	female	Alive	995	II	82	1	First line of therapy	Dexamethasone
MMRF_1988	73	female	Alive	995	II	115	115	First line of therapy	Melphalan
MMRF_2742	65	male	Alive	190	I	'--	'--	First line of therapy	Lenalidomide
MMRF_2742	65	male	Alive	190	I	'--	'--	First line of therapy	Cyclophosphamide
MMRF_2742	65	male	Alive	190	I	'--	'--	First line of therapy	Carfilzomib
MMRF_2742	65	male	Alive	190	I	'--	'--	First line of therapy	Dexamethasone
MMRF_2039	70	male	Dead	475	III	475	312	Second line of therapy	Dexamethasone
MMRF_2039	70	male	Dead	475	III	197	1	First line of therapy	Bortezomib
MMRF_2039	70	male	Dead	475	III	197	1	First line of therapy	Dexamethasone
MMRF_2039	70	male	Dead	475	III	473	312	Second line of therapy	Bortezomib
MMRF_2039	70	male	Dead	475	III	473	386	Second line of therapy	Lenalidomide
MMRF_2039	70	male	Dead	475	III	280	154	First line of therapy	Thalidomide
MMRF_2749	48	female	Alive	339	II	'--	'--	First line of therapy	Carfilzomib
MMRF_2749	48	female	Alive	339	II	'--	'--	First line of therapy	Dexamethasone
MMRF_2749	48	female	Alive	339	II	'--	'--	First line of therapy	Lenalidomide
MMRF_2749	48	female	Alive	339	II	'--	'--	First line of therapy	Lenalidomide
MMRF_2749	48	female	Alive	339	II	'--	'--	First line of therapy	Dexamethasone
MMRF_2749	48	female	Alive	339	II	'--	'--	First line of therapy	Cyclophosphamide
MMRF_2749	48	female	Alive	339	II	'--	'--	First line of therapy	Carfilzomib
MMRF_2749	48	female	Alive	339	II	'--	'--	First line of therapy	Carfilzomib
MMRF_2749	48	female	Alive	339	II	'--	'--	First line of therapy	Carfilzomib
MMRF_2749	48	female	Alive	339	II	'--	'--	First line of therapy	Lenalidomide
MMRF_1617	47	male	Alive	1162	I	101	1	First line of therapy	Bortezomib
MMRF_1617	47	male	Alive	1162	I	149	149	First line of therapy	'--
MMRF_1617	47	male	Alive	1162	I	'--	251	First line of therapy	Lenalidomide
MMRF_1617	47	male	Alive	1162	I	108	2	First line of therapy	Lenalidomide
MMRF_1617	47	male	Alive	1162	I	147	146	First line of therapy	Melphalan
MMRF_1617	47	male	Alive	1162	I	101	2	First line of therapy	Dexamethasone
MMRF_1951	77	female	Alive	1069	III	607	1	First line of therapy	Lenalidomide
MMRF_1951	77	female	Alive	1069	III	'--	986	Fifth line of therapy	Dexamethasone
MMRF_1951	77	female	Alive	1069	III	'--	986	Fifth line of therapy	Pomalidomide
MMRF_1951	77	female	Alive	1069	III	972	930	Fourth line of therapy	Dexamethasone
MMRF_1951	77	female	Alive	1069	III	972	930	Fourth line of therapy	Lenalidomide
MMRF_1951	77	female	Alive	1069	III	607	1	First line of therapy	Dexamethasone
MMRF_1951	77	female	Alive	1069	III	972	899	Fourth line of therapy	Dexamethasone
MMRF_1951	77	female	Alive	1069	III	918	656	Third line of therapy	Dexamethasone
MMRF_1951	77	female	Alive	1069	III	918	656	Third line of therapy	Ixazomib
MMRF_1951	77	female	Alive	1069	III	617	614	Second line of therapy	Dexamethasone
MMRF_1951	77	female	Alive	1069	III	617	614	Second line of therapy	Bortezomib
MMRF_1951	77	female	Alive	1069	III	972	930	Fourth line of therapy	Elotuzumab
MMRF_1881	66	male	Alive	1018	I	251	249	First line of therapy	Other
MMRF_1881	66	male	Alive	1018	I	252	252	First line of therapy	Melphalan
MMRF_1881	66	male	Alive	1018	I	171	1	First line of therapy	Bortezomib
MMRF_1881	66	male	Alive	1018	I	196	196	First line of therapy	Cyclophosphamide
MMRF_1881	66	male	Alive	1018	I	171	1	First line of therapy	Dexamethasone
MMRF_1881	66	male	Alive	1018	I	171	1	First line of therapy	Cyclophosphamide
MMRF_1881	66	male	Alive	1018	I	751	448	First line of therapy	Lenalidomide
MMRF_1881	66	male	Alive	1018	I	447	358	First line of therapy	Lenalidomide
MMRF_1881	66	male	Alive	1018	I	254	254	First line of therapy	'--
MMRF_1462	59	male	Alive	1376	I	177	121	First line of therapy	Dexamethasone
MMRF_1462	59	male	Alive	1376	I	822	646	Second line of therapy	Dexamethasone
MMRF_1462	59	male	Alive	1376	I	2	1	First line of therapy	Carfilzomib
MMRF_1462	59	male	Alive	1376	I	912	900	Third line of therapy	Pomalidomide
MMRF_1462	59	male	Alive	1376	I	177	121	First line of therapy	Lenalidomide
MMRF_1462	59	male	Alive	1376	I	910	890	Third line of therapy	Other
MMRF_1462	59	male	Alive	1376	I	'--	912	Third line of therapy	Dexamethasone
MMRF_1462	59	male	Alive	1376	I	632	178	First line of therapy	Lenalidomide
MMRF_1462	59	male	Alive	1376	I	822	646	Second line of therapy	Bortezomib
MMRF_1462	59	male	Alive	1376	I	'--	912	Third line of therapy	Pomalidomide
MMRF_1462	59	male	Alive	1376	I	120	8	First line of therapy	Carfilzomib
MMRF_1462	59	male	Alive	1376	I	177	121	First line of therapy	Other
MMRF_1462	59	male	Alive	1376	I	1130	1130	Third line of therapy	'--
MMRF_1462	59	male	Alive	1376	I	912	890	Third line of therapy	Dexamethasone
MMRF_1462	59	male	Alive	1376	I	'--	912	Third line of therapy	Carfilzomib
MMRF_1462	59	male	Alive	1376	I	120	1	First line of therapy	Dexamethasone
MMRF_1654	86	male	Dead	81	II	50	1	First line of therapy	Dexamethasone
MMRF_1654	86	male	Dead	81	II	81	1	First line of therapy	Bortezomib
MMRF_1511	77	male	Alive	1260	II	973	777	First line of therapy	Carfilzomib
MMRF_1511	77	male	Alive	1260	II	78	78	First line of therapy	'--
MMRF_1511	77	male	Alive	1260	II	777	192	First line of therapy	Bortezomib
MMRF_1511	77	male	Alive	1260	II	'--	1215	Second line of therapy	Ixazomib
MMRF_1511	77	male	Alive	1260	II	8	1	First line of therapy	Lenalidomide
MMRF_1511	77	male	Alive	1260	II	63	1	First line of therapy	Bortezomib
MMRF_1511	77	male	Alive	1260	II	'--	1215	Second line of therapy	Dexamethasone
MMRF_1511	77	male	Alive	1260	II	63	1	First line of therapy	Dexamethasone
MMRF_1912	58	male	Dead	389	III	341	211	Second line of therapy	Dexamethasone
MMRF_1912	58	male	Dead	389	III	204	128	First line of therapy	Dexamethasone
MMRF_1912	58	male	Dead	389	III	341	211	Second line of therapy	Cyclophosphamide
MMRF_1912	58	male	Dead	389	III	127	1	First line of therapy	Bortezomib
MMRF_1912	58	male	Dead	389	III	127	1	First line of therapy	Cyclophosphamide
MMRF_1912	58	male	Dead	389	III	204	128	First line of therapy	Bortezomib
MMRF_1912	58	male	Dead	389	III	341	211	Second line of therapy	Carfilzomib
MMRF_1912	58	male	Dead	389	III	127	1	First line of therapy	Dexamethasone
MMRF_1912	58	male	Dead	389	III	204	128	First line of therapy	Cyclophosphamide
MMRF_2199	77	female	Alive	848	I	237	1	First line of therapy	Bortezomib
MMRF_2199	77	female	Alive	848	I	'--	13	First line of therapy	Lenalidomide
MMRF_2199	77	female	Alive	848	I	'--	1	First line of therapy	Dexamethasone
MMRF_2573	72	male	Alive	649	II	'--	95	First line of therapy	Lenalidomide
MMRF_2573	72	male	Alive	649	II	268	1	First line of therapy	Dexamethasone
MMRF_2573	72	male	Alive	649	II	268	1	First line of therapy	Lenalidomide
MMRF_2573	72	male	Alive	649	II	268	8	First line of therapy	Carfilzomib
MMRF_2573	72	male	Alive	649	II	268	2	First line of therapy	Dexamethasone
MMRF_2573	72	male	Alive	649	II	2	1	First line of therapy	Carfilzomib
MMRF_1801	62	male	Alive	635	I	84	1	First line of therapy	Bortezomib
MMRF_1801	62	male	Alive	635	I	299	299	First line of therapy	'--
MMRF_1801	62	male	Alive	635	I	102	102	First line of therapy	Cyclophosphamide
MMRF_1801	62	male	Alive	635	I	87	1	First line of therapy	Lenalidomide
MMRF_1801	62	male	Alive	635	I	298	295	First line of therapy	Bortezomib
MMRF_1801	62	male	Alive	635	I	84	1	First line of therapy	Dexamethasone
MMRF_1801	62	male	Alive	635	I	127	127	First line of therapy	Melphalan
MMRF_1801	62	male	Alive	635	I	297	297	First line of therapy	Melphalan
MMRF_1801	62	male	Alive	635	I	102	102	First line of therapy	Dexamethasone
MMRF_1801	62	male	Alive	635	I	128	128	First line of therapy	'--
MMRF_1801	62	male	Alive	635	I	102	102	First line of therapy	Other
MMRF_1618	55	female	Alive	1167	I	86	1	First line of therapy	Bortezomib
MMRF_1618	55	female	Alive	1167	I	86	1	First line of therapy	Dexamethasone
MMRF_1618	55	female	Alive	1167	I	'--	338	First line of therapy	Lenalidomide
MMRF_1618	55	female	Alive	1167	I	86	1	First line of therapy	Lenalidomide
MMRF_1618	55	female	Alive	1167	I	119	119	First line of therapy	'--
MMRF_2532	73	male	Alive	708	I	133	133	First line of therapy	Melphalan
MMRF_2532	73	male	Alive	708	I	81	1	First line of therapy	Lenalidomide
MMRF_2532	73	male	Alive	708	I	135	135	First line of therapy	'--
MMRF_2532	73	male	Alive	708	I	71	1	First line of therapy	Bortezomib
MMRF_2532	73	male	Alive	708	I	81	1	First line of therapy	Dexamethasone
MMRF_2532	73	male	Alive	708	I	605	239	First line of therapy	Lenalidomide
MMRF_2532	73	male	Alive	708	I	81	71	First line of therapy	Bortezomib
MMRF_2608	67	male	Alive	629	I	326	168	First line of therapy	Cyclophosphamide
MMRF_2608	67	male	Alive	629	I	326	44	First line of therapy	Dexamethasone
MMRF_2608	67	male	Alive	629	I	105	4	First line of therapy	Bortezomib
MMRF_2608	67	male	Alive	629	I	33	1	First line of therapy	Dexamethasone
MMRF_2608	67	male	Alive	629	I	105	4	First line of therapy	Cyclophosphamide
MMRF_1613	74	male	Alive	1251	II	1279	489	Second line of therapy	Dexamethasone
MMRF_1613	74	male	Alive	1251	II	1279	1258	Fourth line of therapy	Elotuzumab
MMRF_1613	74	male	Alive	1251	II	'--	1	First line of therapy	Dexamethasone
MMRF_1613	74	male	Alive	1251	II	'--	466	Second line of therapy	Lenalidomide
MMRF_1613	74	male	Alive	1251	II	1251	796	Third line of therapy	Daratumumab
MMRF_1613	74	male	Alive	1251	II	796	393	First line of therapy	Lenalidomide
MMRF_1613	74	male	Alive	1251	II	115	1	First line of therapy	Bortezomib
MMRF_1845	46	female	Alive	1065	III	198	171	First line of therapy	Dexamethasone
MMRF_1845	46	female	Alive	1065	III	201	201	First line of therapy	'--
MMRF_1845	46	female	Alive	1065	III	56	1	First line of therapy	Dexamethasone
MMRF_1845	46	female	Alive	1065	III	56	1	First line of therapy	Cyclophosphamide
MMRF_1845	46	female	Alive	1065	III	170	145	First line of therapy	Dexamethasone
MMRF_1845	46	female	Alive	1065	III	56	1	First line of therapy	Bortezomib
MMRF_1845	46	female	Alive	1065	III	200	200	First line of therapy	Melphalan
MMRF_1845	46	female	Alive	1065	III	198	145	First line of therapy	Lenalidomide
MMRF_1726	74	male	Dead	813	II	564	135	Second line of therapy	Dexamethasone
MMRF_1726	74	male	Dead	813	II	564	176	Second line of therapy	Lenalidomide
MMRF_1726	74	male	Dead	813	II	119	1	First line of therapy	Dexamethasone
MMRF_1726	74	male	Dead	813	II	635	566	Third line of therapy	Bortezomib
MMRF_1726	74	male	Dead	813	II	693	664	Third line of therapy	Lenalidomide
MMRF_1726	74	male	Dead	813	II	176	99	First line of therapy	Lenalidomide
MMRF_1726	74	male	Dead	813	II	635	564	Third line of therapy	Dexamethasone
MMRF_1726	74	male	Dead	813	II	635	564	Third line of therapy	Lenalidomide
MMRF_1726	74	male	Dead	813	II	99	1	First line of therapy	Bortezomib
MMRF_1726	74	male	Dead	813	II	678	664	Third line of therapy	Bortezomib
MMRF_1726	74	male	Dead	813	II	678	664	Third line of therapy	Dexamethasone
MMRF_1112	59	male	Alive	1809	II	685	489	First line of therapy	Lenalidomide
MMRF_1112	59	male	Alive	1809	II	1358	1316	Second line of therapy	Other
MMRF_1112	59	male	Alive	1809	II	346	346	First line of therapy	'--
MMRF_1112	59	male	Alive	1809	II	1379	1316	Second line of therapy	Other
MMRF_1112	59	male	Alive	1809	II	190	2	First line of therapy	Lenalidomide
MMRF_1112	59	male	Alive	1809	II	190	1	First line of therapy	Bortezomib
MMRF_1112	59	male	Alive	1809	II	'--	1385	Third line of therapy	Carfilzomib
MMRF_1112	59	male	Alive	1809	II	'--	489	First line of therapy	Dexamethasone
MMRF_1112	59	male	Alive	1809	II	190	1	First line of therapy	Dexamethasone
MMRF_2013	61	male	Alive	996	I	'--	1	First line of therapy	Lenalidomide
MMRF_2013	61	male	Alive	996	I	165	1	First line of therapy	Bortezomib
MMRF_2013	61	male	Alive	996	I	225	224	First line of therapy	Melphalan
MMRF_2013	61	male	Alive	996	I	'--	1	First line of therapy	Dexamethasone
MMRF_2013	61	male	Alive	996	I	227	227	First line of therapy	'--
MMRF_2203	58	male	Alive	144	I	'--	1	First line of therapy	Bortezomib
MMRF_2203	58	male	Alive	144	I	'--	1	First line of therapy	Dexamethasone
MMRF_2203	58	male	Alive	144	I	'--	1	First line of therapy	Cyclophosphamide
MMRF_1714	52	male	Alive	1122	I	74	74	First line of therapy	Other
MMRF_1714	52	male	Alive	1122	I	101	101	First line of therapy	'--
MMRF_1714	52	male	Alive	1122	I	74	74	First line of therapy	Cyclophosphamide
MMRF_1714	52	male	Alive	1122	I	74	74	First line of therapy	Dexamethasone
MMRF_1714	52	male	Alive	1122	I	100	100	First line of therapy	Melphalan
MMRF_1714	52	male	Alive	1122	I	50	1	First line of therapy	Dexamethasone
MMRF_1714	52	male	Alive	1122	I	53	1	First line of therapy	Lenalidomide
MMRF_1714	52	male	Alive	1122	I	50	1	First line of therapy	Bortezomib
MMRF_1550	71	male	Alive	1276	III	142	1	First line of therapy	Cyclophosphamide
MMRF_1550	71	male	Alive	1276	III	142	58	First line of therapy	Bortezomib
MMRF_1550	71	male	Alive	1276	III	1232	838	Second line of therapy	Daratumumab
MMRF_1550	71	male	Alive	1276	III	23	1	First line of therapy	Bortezomib
MMRF_1550	71	male	Alive	1276	III	708	310	First line of therapy	Lenalidomide
MMRF_1550	71	male	Alive	1276	III	204	1	First line of therapy	Dexamethasone
MMRF_1550	71	male	Alive	1276	III	827	709	Second line of therapy	Carfilzomib
MMRF_1550	71	male	Alive	1276	III	51	30	First line of therapy	Bortezomib
MMRF_2380	69	male	Alive	729	III	631	547	Second line of therapy	Dexamethasone
MMRF_2380	69	male	Alive	729	III	661	661	Second line of therapy	'--
MMRF_2380	69	male	Alive	729	III	631	547	Second line of therapy	Bortezomib
MMRF_2380	69	male	Alive	729	III	170	1	First line of therapy	Bortezomib
MMRF_2380	69	male	Alive	729	III	659	659	Third line of therapy	Melphalan
MMRF_2380	69	male	Alive	729	III	177	4	First line of therapy	Dexamethasone
MMRF_2380	69	male	Alive	729	III	631	547	Second line of therapy	Lenalidomide
MMRF_1290	55	female	Alive	1537	III	86	1	First line of therapy	Dexamethasone
MMRF_1290	55	female	Alive	1537	III	86	7	First line of therapy	Bortezomib
MMRF_1290	55	female	Alive	1537	III	'--	206	First line of therapy	Lenalidomide
MMRF_1290	55	female	Alive	1537	III	131	131	First line of therapy	'--
MMRF_1290	55	female	Alive	1537	III	86	3	First line of therapy	Lenalidomide
MMRF_1290	55	female	Alive	1537	III	130	130	First line of therapy	Melphalan
MMRF_1876	70	female	Dead	600	III	564	490	Second line of therapy	Dexamethasone
MMRF_1876	70	female	Dead	600	III	85	1	First line of therapy	Dexamethasone
MMRF_1876	70	female	Dead	600	III	564	490	Second line of therapy	Bortezomib
MMRF_1876	70	female	Dead	600	III	85	1	First line of therapy	Bortezomib
MMRF_1876	70	female	Dead	600	III	85	1	First line of therapy	Cyclophosphamide
MMRF_1876	70	female	Dead	600	III	564	490	Second line of therapy	Cyclophosphamide
MMRF_1876	70	female	Dead	600	III	490	239	First line of therapy	Lenalidomide
MMRF_1876	70	female	Dead	600	III	149	149	First line of therapy	'--
MMRF_1128	48	female	Alive	1691	II	634	537	First line of therapy	Lenalidomide
MMRF_1128	48	female	Alive	1691	II	147	62	First line of therapy	Thalidomide
MMRF_1128	48	female	Alive	1691	II	117	1	First line of therapy	Dexamethasone
MMRF_1128	48	female	Alive	1691	II	1118	634	First line of therapy	Lenalidomide
MMRF_1128	48	female	Alive	1691	II	215	214	First line of therapy	Melphalan
MMRF_1128	48	female	Alive	1691	II	40	1	First line of therapy	Cyclophosphamide
MMRF_1128	48	female	Alive	1691	II	537	313	First line of therapy	Lenalidomide
MMRF_1128	48	female	Alive	1691	II	214	214	First line of therapy	'--
MMRF_1128	48	female	Alive	1691	II	116	1	First line of therapy	Bortezomib
MMRF_1683	71	male	Alive	1122	II	84	1	First line of therapy	Dexamethasone
MMRF_1683	71	male	Alive	1122	II	135	135	First line of therapy	Melphalan
MMRF_1683	71	male	Alive	1122	II	85	1	First line of therapy	Bortezomib
MMRF_1683	71	male	Alive	1122	II	136	136	First line of therapy	'--
MMRF_1683	71	male	Alive	1122	II	84	1	First line of therapy	Lenalidomide
MMRF_2224	56	male	Alive	895	III	401	1	First line of therapy	Dexamethasone
MMRF_2224	56	male	Alive	895	III	45	1	First line of therapy	Lenalidomide
MMRF_2224	56	male	Alive	895	III	242	242	First line of therapy	'--
MMRF_2224	56	male	Alive	895	III	400	1	First line of therapy	Bortezomib
MMRF_2224	56	male	Alive	895	III	'--	477	First line of therapy	Lenalidomide
MMRF_2224	56	male	Alive	895	III	'--	477	First line of therapy	Dexamethasone
MMRF_2722	60	male	Dead	169	II	'--	'--	First line of therapy	Cyclophosphamide
MMRF_2722	60	male	Dead	169	II	'--	'--	First line of therapy	Dexamethasone
MMRF_2722	60	male	Dead	169	II	'--	'--	First line of therapy	Carfilzomib
MMRF_2722	60	male	Dead	169	II	'--	'--	First line of therapy	Cyclophosphamide
MMRF_1478	48	female	Alive	1337	III	311	311	First line of therapy	'--
MMRF_1478	48	female	Alive	1337	III	675	675	First line of therapy	Melphalan
MMRF_1478	48	female	Alive	1337	III	94	91	First line of therapy	Other
MMRF_1478	48	female	Alive	1337	III	94	91	First line of therapy	Bortezomib
MMRF_1478	48	female	Alive	1337	III	94	91	First line of therapy	Doxorubicin
MMRF_1478	48	female	Alive	1337	III	94	91	First line of therapy	Lenalidomide
MMRF_1478	48	female	Alive	1337	III	94	91	First line of therapy	Dexamethasone
MMRF_1478	48	female	Alive	1337	III	308	305	First line of therapy	Other
MMRF_1478	48	female	Alive	1337	III	94	91	First line of therapy	Other
MMRF_1478	48	female	Alive	1337	III	119	119	First line of therapy	'--
MMRF_1478	48	female	Alive	1337	III	94	91	First line of therapy	Cyclophosphamide
MMRF_1478	48	female	Alive	1337	III	118	118	First line of therapy	Melphalan
MMRF_1478	48	female	Alive	1337	III	73	1	First line of therapy	Bortezomib
MMRF_1478	48	female	Alive	1337	III	7	7	First line of therapy	Cyclophosphamide
MMRF_1478	48	female	Alive	1337	III	73	1	First line of therapy	Dexamethasone
MMRF_1478	48	female	Alive	1337	III	76	21	First line of therapy	Lenalidomide
MMRF_1700	75	male	Dead	569	III	481	439	Second line of therapy	Carfilzomib
MMRF_1700	75	male	Dead	569	III	432	194	First line of therapy	Lenalidomide
MMRF_1700	75	male	Dead	569	III	194	47	First line of therapy	Cyclophosphamide
MMRF_1700	75	male	Dead	569	III	559	481	Third line of therapy	Pomalidomide
MMRF_1700	75	male	Dead	569	III	481	1	First line of therapy	Dexamethasone
MMRF_1700	75	male	Dead	569	III	432	19	First line of therapy	Bortezomib
MMRF_1700	75	male	Dead	569	III	14	1	First line of therapy	Lenalidomide
MMRF_1543	63	female	Alive	1265	I	109	1	First line of therapy	Dexamethasone
MMRF_1543	63	female	Alive	1265	I	143	143	First line of therapy	Melphalan
MMRF_1543	63	female	Alive	1265	I	109	1	First line of therapy	Lenalidomide
MMRF_1543	63	female	Alive	1265	I	144	144	First line of therapy	'--
MMRF_1543	63	female	Alive	1265	I	109	1	First line of therapy	Bortezomib
MMRF_2767	65	male	Alive	179	II	'--	'--	First line of therapy	Lenalidomide
MMRF_2767	65	male	Alive	179	II	'--	'--	First line of therapy	Dexamethasone
MMRF_2767	65	male	Alive	179	II	182	182	First line of therapy	'--
MMRF_2767	65	male	Alive	179	II	'--	'--	First line of therapy	Cyclophosphamide
MMRF_2767	65	male	Alive	179	II	'--	'--	First line of therapy	Melphalan
MMRF_2767	65	male	Alive	179	II	'--	'--	First line of therapy	Carfilzomib
MMRF_2760	53	female	Alive	161	I	'--	'--	First line of therapy	Dexamethasone
MMRF_2760	53	female	Alive	161	I	'--	'--	First line of therapy	Melphalan
MMRF_2760	53	female	Alive	161	I	'--	'--	First line of therapy	Cyclophosphamide
MMRF_2760	53	female	Alive	161	I	'--	'--	First line of therapy	Cyclophosphamide
MMRF_2760	53	female	Alive	161	I	163	163	First line of therapy	'--
MMRF_2760	53	female	Alive	161	I	'--	'--	First line of therapy	Carfilzomib
MMRF_2011	73	male	Alive	990	III	302	281	First line of therapy	Bortezomib
MMRF_2011	73	male	Alive	990	III	315	113	First line of therapy	Melphalan
MMRF_2011	73	male	Alive	990	III	133	113	First line of therapy	Bortezomib
MMRF_2011	73	male	Alive	990	III	688	661	Third line of therapy	Carfilzomib
MMRF_2011	73	male	Alive	990	III	429	400	Second line of therapy	Lenalidomide
MMRF_2011	73	male	Alive	990	III	4	1	First line of therapy	Dexamethasone
MMRF_2011	73	male	Alive	990	III	98	1	First line of therapy	Melphalan
MMRF_2011	73	male	Alive	990	III	399	316	Second line of therapy	Lenalidomide
MMRF_2011	73	male	Alive	990	III	98	5	First line of therapy	Prednisone
MMRF_2011	73	male	Alive	990	III	280	267	First line of therapy	Bortezomib
MMRF_2011	73	male	Alive	990	III	42	1	First line of therapy	Bortezomib
MMRF_2011	73	male	Alive	990	III	98	43	First line of therapy	Bortezomib
MMRF_2011	73	male	Alive	990	III	464	444	Second line of therapy	Lenalidomide
MMRF_2011	73	male	Alive	990	III	'--	689	Third line of therapy	Carfilzomib
MMRF_2011	73	male	Alive	990	III	466	444	Second line of therapy	Dexamethasone
MMRF_2011	73	male	Alive	990	III	315	113	First line of therapy	Prednisone
MMRF_2011	73	male	Alive	990	III	429	316	Second line of therapy	Dexamethasone
MMRF_2011	73	male	Alive	990	III	227	137	First line of therapy	Bortezomib
MMRF_2011	73	male	Alive	990	III	'--	661	Third line of therapy	Dexamethasone
MMRF_2011	73	male	Alive	990	III	259	239	First line of therapy	Bortezomib
MMRF_2404	50	male	Dead	331	III	245	207	Second line of therapy	Lenalidomide
MMRF_2404	50	male	Dead	331	III	29	1	First line of therapy	Dexamethasone
MMRF_2404	50	male	Dead	331	III	29	1	First line of therapy	Bortezomib
MMRF_2404	50	male	Dead	331	III	29	1	First line of therapy	Cyclophosphamide
MMRF_2404	50	male	Dead	331	III	245	207	Second line of therapy	Carfilzomib
MMRF_2404	50	male	Dead	331	III	202	33	First line of therapy	Other
MMRF_2404	50	male	Dead	331	III	245	207	Second line of therapy	Dexamethasone
MMRF_2404	50	male	Dead	331	III	103	103	First line of therapy	Melphalan
MMRF_2404	50	male	Dead	331	III	202	33	First line of therapy	Other
MMRF_2404	50	male	Dead	331	III	202	33	First line of therapy	Cyclophosphamide
MMRF_2404	50	male	Dead	331	III	202	33	First line of therapy	Dexamethasone
MMRF_2404	50	male	Dead	331	III	104	104	First line of therapy	'--
MMRF_1497	61	male	Dead	1176	I	209	209	First line of therapy	'--
MMRF_1497	61	male	Dead	1176	I	182	182	First line of therapy	Other
MMRF_1497	61	male	Dead	1176	I	119	35	First line of therapy	Lenalidomide
MMRF_1497	61	male	Dead	1176	I	21	1	First line of therapy	Lenalidomide
MMRF_1497	61	male	Dead	1176	I	119	35	First line of therapy	Bortezomib
MMRF_1497	61	male	Dead	1176	I	172	172	First line of therapy	Cyclophosphamide
MMRF_1497	61	male	Dead	1176	I	182	182	First line of therapy	Dexamethasone
MMRF_1497	61	male	Dead	1176	I	22	1	First line of therapy	Dexamethasone
MMRF_1497	61	male	Dead	1176	I	119	35	First line of therapy	Dexamethasone
MMRF_1497	61	male	Dead	1176	I	208	208	First line of therapy	Melphalan
MMRF_1540	58	female	Dead	527	II	518	1	First line of therapy	Bortezomib
MMRF_1540	58	female	Dead	527	II	518	1	First line of therapy	Dexamethasone
MMRF_1540	58	female	Dead	527	II	518	1	First line of therapy	Lenalidomide
MMRF_1595	73	male	Dead	796	III	107	1	First line of therapy	Dexamethasone
MMRF_1595	73	male	Dead	796	III	107	1	First line of therapy	Bortezomib
MMRF_1595	73	male	Dead	796	III	107	1	First line of therapy	Lenalidomide
MMRF_1595	73	male	Dead	796	III	162	107	First line of therapy	Lenalidomide
MMRF_1595	73	male	Dead	796	III	227	179	First line of therapy	Lenalidomide
MMRF_2731	62	male	Alive	372	I	'--	'--	First line of therapy	Carfilzomib
MMRF_2731	62	male	Alive	372	I	'--	'--	First line of therapy	Dexamethasone
MMRF_2731	62	male	Alive	372	I	166	166	First line of therapy	'--
MMRF_2731	62	male	Alive	372	I	'--	'--	First line of therapy	Cyclophosphamide
MMRF_2731	62	male	Alive	372	I	'--	'--	First line of therapy	Melphalan
MMRF_2731	62	male	Alive	372	I	'--	'--	First line of therapy	Cyclophosphamide
MMRF_1296	81	female	Alive	506	I	'--	1	First line of therapy	Dexamethasone
MMRF_1296	81	female	Alive	506	I	267	1	First line of therapy	Lenalidomide
MMRF_1589	51	male	Alive	1267	I	128	1	First line of therapy	Bortezomib
MMRF_1589	51	male	Alive	1267	I	1211	610	First line of therapy	Lenalidomide
MMRF_1589	51	male	Alive	1267	I	196	162	First line of therapy	Dexamethasone
MMRF_1589	51	male	Alive	1267	I	197	197	First line of therapy	'--
MMRF_1589	51	male	Alive	1267	I	162	162	First line of therapy	Cyclophosphamide
MMRF_1589	51	male	Alive	1267	I	134	1	First line of therapy	Dexamethasone
MMRF_1589	51	male	Alive	1267	I	567	273	First line of therapy	Lenalidomide
MMRF_1589	51	male	Alive	1267	I	128	1	First line of therapy	Cyclophosphamide
MMRF_1589	51	male	Alive	1267	I	196	167	First line of therapy	Cyclophosphamide
MMRF_2567	62	male	Alive	626	II	352	295	First line of therapy	Lenalidomide
MMRF_2567	62	male	Alive	626	II	212	211	First line of therapy	Melphalan
MMRF_2567	62	male	Alive	626	II	344	295	First line of therapy	Dexamethasone
MMRF_2567	62	male	Alive	626	II	189	1	First line of therapy	Lenalidomide
MMRF_2567	62	male	Alive	626	II	179	106	First line of therapy	Bortezomib
MMRF_2567	62	male	Alive	626	II	443	407	First line of therapy	Lenalidomide
MMRF_2567	62	male	Alive	626	II	438	407	First line of therapy	Dexamethasone
MMRF_2567	62	male	Alive	626	II	105	1	First line of therapy	Bortezomib
MMRF_2567	62	male	Alive	626	II	180	1	First line of therapy	Dexamethasone
MMRF_2567	62	male	Alive	626	II	214	214	First line of therapy	'--
MMRF_2567	62	male	Alive	626	II	343	295	First line of therapy	Bortezomib
MMRF_1538	66	male	Alive	1268	II	'--	1	First line of therapy	Bortezomib
MMRF_1538	66	male	Alive	1268	II	'--	1	First line of therapy	Lenalidomide
MMRF_1538	66	male	Alive	1268	II	'--	1	First line of therapy	Dexamethasone
MMRF_2830	48	female	Alive	143	I	'--	'--	First line of therapy	Carfilzomib
MMRF_2830	48	female	Alive	143	I	'--	'--	First line of therapy	Cyclophosphamide
MMRF_2830	48	female	Alive	143	I	'--	'--	First line of therapy	Dexamethasone
MMRF_2830	48	female	Alive	143	I	'--	'--	First line of therapy	Lenalidomide
MMRF_2830	48	female	Alive	143	I	'--	'--	First line of therapy	Lenalidomide
MMRF_1188	76	male	Alive	1583	III	'--	1479	Third line of therapy	Ixazomib
MMRF_1188	76	male	Alive	1583	III	800	1	First line of therapy	Bortezomib
MMRF_1188	76	male	Alive	1583	III	'--	1	First line of therapy	Dexamethasone
MMRF_1188	76	male	Alive	1583	III	'--	1303	Second line of therapy	Lenalidomide
MMRF_1188	76	male	Alive	1583	III	1331	1198	Second line of therapy	Elotuzumab
MMRF_1188	76	male	Alive	1583	III	234	1	First line of therapy	Bendamustine
MMRF_1931	72	female	Alive	1062	III	'--	796	Second line of therapy	Lenalidomide
MMRF_1931	72	female	Alive	1062	III	'--	796	Second line of therapy	Dexamethasone
MMRF_1931	72	female	Alive	1062	III	310	1	First line of therapy	Prednisone
MMRF_1931	72	female	Alive	1062	III	310	1	First line of therapy	Melphalan
MMRF_1931	72	female	Alive	1062	III	310	1	First line of therapy	Bortezomib
MMRF_2782	52	male	Alive	213	III	215	215	First line of therapy	'--
MMRF_2782	52	male	Alive	213	III	'--	'--	First line of therapy	Dexamethasone
MMRF_2782	52	male	Alive	213	III	'--	'--	First line of therapy	Carfilzomib
MMRF_2782	52	male	Alive	213	III	'--	'--	First line of therapy	Cyclophosphamide
MMRF_2782	52	male	Alive	213	III	'--	'--	First line of therapy	Melphalan
MMRF_2782	52	male	Alive	213	III	'--	'--	First line of therapy	Cyclophosphamide
MMRF_2782	52	male	Alive	213	III	'--	'--	First line of therapy	Dexamethasone
MMRF_2436	60	male	Alive	692	Unknown	215	54	First line of therapy	Cyclophosphamide
MMRF_2436	60	male	Alive	692	Unknown	215	1	First line of therapy	Dexamethasone
MMRF_2436	60	male	Alive	692	Unknown	215	34	First line of therapy	Bortezomib
MMRF_2436	60	male	Alive	692	Unknown	'--	259	First line of therapy	Lenalidomide
MMRF_2436	60	male	Alive	692	Unknown	27	1	First line of therapy	Bortezomib
MMRF_2436	60	male	Alive	692	Unknown	54	27	First line of therapy	Cyclophosphamide
MMRF_2368	82	female	Alive	133	III	106	1	First line of therapy	Prednisone
MMRF_2368	82	female	Alive	133	III	106	1	First line of therapy	Bortezomib
MMRF_2368	82	female	Alive	133	III	106	1	First line of therapy	Melphalan
MMRF_1202	59	male	Dead	921	II	484	152	First line of therapy	Bortezomib
MMRF_1202	59	male	Dead	921	II	890	872	Third line of therapy	Carfilzomib
MMRF_1202	59	male	Dead	921	II	484	1	First line of therapy	Dexamethasone
MMRF_1202	59	male	Dead	921	II	890	872	Third line of therapy	Dexamethasone
MMRF_1202	59	male	Dead	921	II	312	312	First line of therapy	Melphalan
MMRF_1202	59	male	Dead	921	II	314	314	First line of therapy	'--
MMRF_1202	59	male	Dead	921	II	810	697	Second line of therapy	Lenalidomide
MMRF_1202	59	male	Dead	921	II	484	1	First line of therapy	Lenalidomide
MMRF_1202	59	male	Dead	921	II	810	697	Second line of therapy	Bortezomib
MMRF_1202	59	male	Dead	921	II	810	697	Second line of therapy	Dexamethasone
MMRF_1916	75	female	Alive	1056	II	345	1	First line of therapy	Prednisone
MMRF_1916	75	female	Alive	1056	II	346	1	First line of therapy	Melphalan
MMRF_1916	75	female	Alive	1056	II	370	1	First line of therapy	Bortezomib
MMRF_1916	75	female	Alive	1056	II	363	1	First line of therapy	Daratumumab
MMRF_2834	60	female	Alive	199	I	'--	'--	First line of therapy	Dexamethasone
MMRF_2834	60	female	Alive	199	I	'--	'--	First line of therapy	Lenalidomide
MMRF_2834	60	female	Alive	199	I	'--	'--	First line of therapy	Melphalan
MMRF_2834	60	female	Alive	199	I	201	201	First line of therapy	'--
MMRF_2834	60	female	Alive	199	I	'--	'--	First line of therapy	Carfilzomib
MMRF_2834	60	female	Alive	199	I	'--	'--	First line of therapy	Cyclophosphamide
MMRF_2200	58	male	Dead	449	III	147	20	First line of therapy	Doxorubicin
MMRF_2200	58	male	Dead	449	III	208	147	Second line of therapy	Cyclophosphamide
MMRF_2200	58	male	Dead	449	III	147	1	First line of therapy	Dexamethasone
MMRF_2200	58	male	Dead	449	III	208	147	Second line of therapy	Thalidomide
MMRF_2200	58	male	Dead	449	III	147	1	First line of therapy	Bortezomib
MMRF_2200	58	male	Dead	449	III	211	211	Second line of therapy	'--
MMRF_2200	58	male	Dead	449	III	208	147	Second line of therapy	Dexamethasone
MMRF_1705	68	male	Alive	1094	I	610	1	First line of therapy	Prednisone
MMRF_1705	68	male	Alive	1094	I	610	1	First line of therapy	Bortezomib
MMRF_1705	68	male	Alive	1094	I	610	1	First line of therapy	Melphalan
MMRF_1797	64	male	Dead	677	I	567	1	First line of therapy	Dexamethasone
MMRF_1797	64	male	Dead	677	I	226	225	First line of therapy	Melphalan
MMRF_1797	64	male	Dead	677	I	567	1	First line of therapy	Carfilzomib
MMRF_1797	64	male	Dead	677	I	567	1	First line of therapy	Lenalidomide
MMRF_1797	64	male	Dead	677	I	228	228	First line of therapy	'--
MMRF_1130	82	male	Alive	1762	II	'--	1373	Third line of therapy	Pomalidomide
MMRF_1130	82	male	Alive	1762	II	351	1	First line of therapy	Dexamethasone
MMRF_1130	82	male	Alive	1762	II	351	1	First line of therapy	Lenalidomide
MMRF_1130	82	male	Alive	1762	II	1243	879	Second line of therapy	Dexamethasone
MMRF_1130	82	male	Alive	1762	II	351	1	First line of therapy	Bortezomib
MMRF_1130	82	male	Alive	1762	II	1243	879	Second line of therapy	Lenalidomide
MMRF_1130	82	male	Alive	1762	II	541	361	First line of therapy	Lenalidomide
MMRF_2143	64	male	Dead	841	II	118	42	First line of therapy	Dexamethasone
MMRF_2143	64	male	Dead	841	II	841	42	First line of therapy	Lenalidomide
MMRF_2143	64	male	Dead	841	II	1	1	First line of therapy	Dexamethasone
MMRF_2422	62	male	Alive	731	I	255	255	First line of therapy	'--
MMRF_2422	62	male	Alive	731	I	237	237	First line of therapy	Cyclophosphamide
MMRF_2422	62	male	Alive	731	I	254	254	First line of therapy	Melphalan
MMRF_2422	62	male	Alive	731	I	85	1	First line of therapy	Bortezomib
MMRF_2422	62	male	Alive	731	I	85	1	First line of therapy	Dexamethasone
MMRF_1423	63	female	Alive	1362	II	99	99	First line of therapy	Melphalan
MMRF_1423	63	female	Alive	1362	II	99	99	First line of therapy	'--
MMRF_1423	63	female	Alive	1362	II	28	1	First line of therapy	Bortezomib
MMRF_1423	63	female	Alive	1362	II	28	1	First line of therapy	Lenalidomide
MMRF_1423	63	female	Alive	1362	II	28	1	First line of therapy	Dexamethasone
MMRF_2002	71	male	Alive	106	II	'--	80	First line of therapy	Lenalidomide
MMRF_2002	71	male	Alive	106	II	80	1	First line of therapy	Cyclophosphamide
MMRF_2002	71	male	Alive	106	II	'--	1	First line of therapy	Dexamethasone
MMRF_2002	71	male	Alive	106	II	450	1	First line of therapy	Bortezomib
MMRF_1879	69	male	Dead	323	I	225	1	First line of therapy	Cyclophosphamide
MMRF_1879	69	male	Dead	323	I	225	1	First line of therapy	Bortezomib
MMRF_1879	69	male	Dead	323	I	225	1	First line of therapy	Dexamethasone
MMRF_2172	72	female	Dead	596	II	522	446	Second line of therapy	Pomalidomide
MMRF_2172	72	female	Dead	596	II	352	345	Second line of therapy	Dexamethasone
MMRF_2172	72	female	Dead	596	II	555	365	Second line of therapy	Dexamethasone
MMRF_2172	72	female	Dead	596	II	71	1	First line of therapy	Dexamethasone
MMRF_2172	72	female	Dead	596	II	554	474	Second line of therapy	Cyclophosphamide
MMRF_2172	72	female	Dead	596	II	560	540	Second line of therapy	Lenalidomide
MMRF_2172	72	female	Dead	596	II	555	540	Second line of therapy	Carfilzomib
MMRF_2172	72	female	Dead	596	II	461	365	Second line of therapy	Carfilzomib
MMRF_2172	72	female	Dead	596	II	71	1	First line of therapy	Bortezomib
MMRF_2172	72	female	Dead	596	II	513	474	Second line of therapy	Carfilzomib
MMRF_2172	72	female	Dead	596	II	127	127	First line of therapy	'--
MMRF_2172	72	female	Dead	596	II	356	342	Second line of therapy	Dexamethasone
MMRF_2172	72	female	Dead	596	II	74	1	First line of therapy	Lenalidomide
MMRF_2172	72	female	Dead	596	II	111	103	First line of therapy	Other
MMRF_2172	72	female	Dead	596	II	126	126	First line of therapy	Melphalan
MMRF_2172	72	female	Dead	596	II	431	345	Second line of therapy	Lenalidomide
MMRF_2763	64	male	Alive	337	II	'--	'--	First line of therapy	Carfilzomib
MMRF_2763	64	male	Alive	337	II	'--	'--	First line of therapy	Dexamethasone
MMRF_2763	64	male	Alive	337	II	162	162	First line of therapy	'--
MMRF_2763	64	male	Alive	337	II	'--	'--	First line of therapy	Cyclophosphamide
MMRF_2763	64	male	Alive	337	II	'--	'--	First line of therapy	Lenalidomide
MMRF_2763	64	male	Alive	337	II	'--	'--	First line of therapy	Melphalan
MMRF_2554	65	male	Dead	271	I	126	126	First line of therapy	Dexamethasone
MMRF_2554	65	male	Dead	271	I	102	1	First line of therapy	Bortezomib
MMRF_2554	65	male	Dead	271	I	102	1	First line of therapy	Lenalidomide
MMRF_2554	65	male	Dead	271	I	162	162	First line of therapy	'--
MMRF_2554	65	male	Dead	271	I	126	126	First line of therapy	Other
MMRF_2554	65	male	Dead	271	I	126	126	First line of therapy	Cyclophosphamide
MMRF_2554	65	male	Dead	271	I	102	1	First line of therapy	Dexamethasone
MMRF_2554	65	male	Dead	271	I	161	161	First line of therapy	Melphalan
MMRF_1450	69	female	Dead	16	II	16	1	First line of therapy	Dexamethasone
MMRF_1450	69	female	Dead	16	II	16	1	First line of therapy	Bortezomib
MMRF_2366	75	female	Alive	710	I	42	1	First line of therapy	Bortezomib
MMRF_2366	75	female	Alive	710	I	287	261	Second line of therapy	Bendamustine
MMRF_2366	75	female	Alive	710	I	387	324	Fourth line of therapy	Dexamethasone
MMRF_2366	75	female	Alive	710	I	287	261	Second line of therapy	Bortezomib
MMRF_2366	75	female	Alive	710	I	42	1	First line of therapy	Cyclophosphamide
MMRF_2366	75	female	Alive	710	I	164	80	Second line of therapy	Lenalidomide
MMRF_2366	75	female	Alive	710	I	42	1	First line of therapy	Dexamethasone
MMRF_2366	75	female	Alive	710	I	261	80	Second line of therapy	Bortezomib
MMRF_2366	75	female	Alive	710	I	387	324	Fourth line of therapy	Dexamethasone
MMRF_2366	75	female	Alive	710	I	'--	387	Fourth line of therapy	Dexamethasone
MMRF_2366	75	female	Alive	710	I	261	80	Second line of therapy	Dexamethasone
MMRF_2366	75	female	Alive	710	I	287	261	Second line of therapy	Dexamethasone
MMRF_2366	75	female	Alive	710	I	'--	324	Fourth line of therapy	Carfilzomib
MMRF_2019	69	female	Alive	962	III	123	9	First line of therapy	Bortezomib
MMRF_2019	69	female	Alive	962	III	148	1	First line of therapy	Dexamethasone
MMRF_2019	69	female	Alive	962	III	150	150	First line of therapy	'--
MMRF_1079	66	male	Alive	1793	I	'--	1331	Second line of therapy	Carfilzomib
MMRF_1079	66	male	Alive	1793	I	99	99	First line of therapy	Melphalan
MMRF_1079	66	male	Alive	1793	I	75	75	First line of therapy	Other
MMRF_1079	66	male	Alive	1793	I	226	226	First line of therapy	Melphalan
MMRF_1079	66	male	Alive	1793	I	75	75	First line of therapy	Dexamethasone
MMRF_1079	66	male	Alive	1793	I	'--	1331	Second line of therapy	Lenalidomide
MMRF_1079	66	male	Alive	1793	I	40	1	First line of therapy	Dexamethasone
MMRF_1079	66	male	Alive	1793	I	'--	1597	Third line of therapy	Cyclophosphamide
MMRF_1079	66	male	Alive	1793	I	227	227	First line of therapy	'--
MMRF_1079	66	male	Alive	1793	I	43	1	First line of therapy	Lenalidomide
MMRF_1079	66	male	Alive	1793	I	40	1	First line of therapy	Bortezomib
MMRF_1079	66	male	Alive	1793	I	'--	1331	Second line of therapy	Dexamethasone
MMRF_1079	66	male	Alive	1793	I	75	75	First line of therapy	Cyclophosphamide
MMRF_1079	66	male	Alive	1793	I	100	100	First line of therapy	'--
MMRF_1998	63	male	Dead	292	II	292	1	First line of therapy	Bortezomib
MMRF_1998	63	male	Dead	292	II	252	162	First line of therapy	Dexamethasone
MMRF_1998	63	male	Dead	292	II	121	1	First line of therapy	Dexamethasone
MMRF_1998	63	male	Dead	292	II	252	162	First line of therapy	Lenalidomide
MMRF_1998	63	male	Dead	292	II	85	1	First line of therapy	Cyclophosphamide
MMRF_1454	53	female	Alive	1331	II	337	1	First line of therapy	Bortezomib
MMRF_1454	53	female	Alive	1331	II	160	160	First line of therapy	Melphalan
MMRF_1454	53	female	Alive	1331	II	161	161	First line of therapy	'--
MMRF_1454	53	female	Alive	1331	II	1041	1	First line of therapy	Dexamethasone
MMRF_1454	53	female	Alive	1331	II	524	337	First line of therapy	Bortezomib
MMRF_1454	53	female	Alive	1331	II	1041	1	First line of therapy	Lenalidomide
MMRF_1572	68	male	Alive	1275	II	150	150	First line of therapy	'--
MMRF_1572	68	male	Alive	1275	II	124	1	First line of therapy	Dexamethasone
MMRF_1572	68	male	Alive	1275	II	270	268	First line of therapy	Lenalidomide
MMRF_1572	68	male	Alive	1275	II	149	149	First line of therapy	Melphalan
MMRF_1572	68	male	Alive	1275	II	124	1	First line of therapy	Bortezomib
MMRF_1572	68	male	Alive	1275	II	124	1	First line of therapy	Lenalidomide
MMRF_2153	78	male	Alive	535	II	382	1	First line of therapy	Dexamethasone
MMRF_2153	78	male	Alive	535	II	382	3	First line of therapy	Bortezomib
MMRF_2153	78	male	Alive	535	II	584	393	Second line of therapy	Lenalidomide
MMRF_1867	58	female	Alive	1078	I	124	121	First line of therapy	Bortezomib
MMRF_1867	58	female	Alive	1078	I	91	1	First line of therapy	Dexamethasone
MMRF_1867	58	female	Alive	1078	I	92	92	First line of therapy	Cyclophosphamide
MMRF_1867	58	female	Alive	1078	I	91	1	First line of therapy	Cyclophosphamide
MMRF_1867	58	female	Alive	1078	I	93	92	First line of therapy	Dexamethasone
MMRF_1867	58	female	Alive	1078	I	71	1	First line of therapy	Bortezomib
MMRF_1867	58	female	Alive	1078	I	'--	233	First line of therapy	Lenalidomide
MMRF_1867	58	female	Alive	1078	I	132	132	First line of therapy	'--
MMRF_1722	71	male	Alive	1134	Unknown	71	1	First line of therapy	Bortezomib
MMRF_1722	71	male	Alive	1134	Unknown	71	1	First line of therapy	Dexamethasone
MMRF_1722	71	male	Alive	1134	Unknown	141	141	First line of therapy	'--
MMRF_1722	71	male	Alive	1134	Unknown	'--	408	First line of therapy	Lenalidomide
MMRF_1722	71	male	Alive	1134	Unknown	71	1	First line of therapy	Lenalidomide
MMRF_1722	71	male	Alive	1134	Unknown	139	139	First line of therapy	Melphalan
MMRF_2626	62	male	Alive	218	III	'--	'--	First line of therapy	Carfilzomib
MMRF_2626	62	male	Alive	218	III	'--	'--	First line of therapy	Lenalidomide
MMRF_2626	62	male	Alive	218	III	'--	'--	First line of therapy	Dexamethasone
MMRF_2626	62	male	Alive	218	III	'--	'--	First line of therapy	Lenalidomide
MMRF_2626	62	male	Alive	218	III	'--	'--	First line of therapy	Carfilzomib
MMRF_2626	62	male	Alive	218	III	'--	'--	First line of therapy	Cyclophosphamide
MMRF_2626	62	male	Alive	218	III	'--	'--	First line of therapy	Dexamethasone
MMRF_1499	68	male	Alive	1339	II	507	1	First line of therapy	Elotuzumab
MMRF_1499	68	male	Alive	1339	II	363	56	First line of therapy	Dexamethasone
MMRF_1499	68	male	Alive	1339	II	25	1	First line of therapy	Lenalidomide
MMRF_1499	68	male	Alive	1339	II	'--	1309	Third line of therapy	Cyclophosphamide
MMRF_1499	68	male	Alive	1339	II	447	364	First line of therapy	Dexamethasone
MMRF_1499	68	male	Alive	1339	II	447	364	First line of therapy	Dexamethasone
MMRF_1499	68	male	Alive	1339	II	1232	516	First line of therapy	Elotuzumab
MMRF_1499	68	male	Alive	1339	II	1308	1254	Second line of therapy	Pomalidomide
MMRF_1499	68	male	Alive	1339	II	1232	624	First line of therapy	Lenalidomide
MMRF_1499	68	male	Alive	1339	II	1308	1254	Second line of therapy	Daratumumab
MMRF_1499	68	male	Alive	1339	II	1232	448	First line of therapy	Dexamethasone
MMRF_1499	68	male	Alive	1339	II	'--	1309	Third line of therapy	Dexamethasone
MMRF_1499	68	male	Alive	1339	II	363	1	First line of therapy	Dexamethasone
MMRF_1499	68	male	Alive	1339	II	'--	1309	Third line of therapy	Bortezomib
MMRF_1499	68	male	Alive	1339	II	624	85	First line of therapy	Lenalidomide
MMRF_1499	68	male	Alive	1339	II	1308	1254	Second line of therapy	Dexamethasone
MMRF_1380	63	male	Alive	1429	II	'--	178	First line of therapy	Pomalidomide
MMRF_1380	63	male	Alive	1429	II	386	1	First line of therapy	Dexamethasone
MMRF_1380	63	male	Alive	1429	II	387	166	First line of therapy	Carfilzomib
MMRF_1380	63	male	Alive	1429	II	166	1	First line of therapy	Bortezomib
MMRF_1380	63	male	Alive	1429	II	166	1	First line of therapy	Lenalidomide
MMRF_1380	63	male	Alive	1429	II	166	106	First line of therapy	Cyclophosphamide
MMRF_2419	55	male	Alive	716	III	162	1	First line of therapy	Bortezomib
MMRF_2419	55	male	Alive	716	III	274	1	First line of therapy	Dexamethasone
MMRF_2419	55	male	Alive	716	III	274	1	First line of therapy	Cyclophosphamide
MMRF_2419	55	male	Alive	716	III	'--	519	Second line of therapy	Carfilzomib
MMRF_2419	55	male	Alive	716	III	274	162	Second line of therapy	Dexamethasone
MMRF_2419	55	male	Alive	716	III	274	162	First line of therapy	Lenalidomide
MMRF_2419	55	male	Alive	716	III	'--	519	Second line of therapy	Bortezomib
MMRF_2419	55	male	Alive	716	III	'--	519	Second line of therapy	Lenalidomide
MMRF_2419	55	male	Alive	716	III	274	162	Second line of therapy	Carfilzomib
MMRF_1455	54	male	Alive	1375	I	82	1	First line of therapy	Lenalidomide
MMRF_1455	54	male	Alive	1375	I	146	146	First line of therapy	Melphalan
MMRF_1455	54	male	Alive	1375	I	147	147	First line of therapy	'--
MMRF_1455	54	male	Alive	1375	I	'--	252	First line of therapy	Lenalidomide
MMRF_1455	54	male	Alive	1375	I	82	1	First line of therapy	Bortezomib
MMRF_1455	54	male	Alive	1375	I	'--	247	First line of therapy	Dexamethasone
MMRF_1455	54	male	Alive	1375	I	82	1	First line of therapy	Dexamethasone
MMRF_1033	64	male	Alive	1786	I	123	1	First line of therapy	Dexamethasone
MMRF_1033	64	male	Alive	1786	I	123	1	First line of therapy	Lenalidomide
MMRF_1458	79	male	Alive	1382	III	'--	1342	Second line of therapy	Other
MMRF_1458	79	male	Alive	1382	III	130	1	First line of therapy	Dexamethasone
MMRF_1458	79	male	Alive	1382	III	130	8	First line of therapy	Carfilzomib
MMRF_1458	79	male	Alive	1382	III	2	1	First line of therapy	Carfilzomib
MMRF_1458	79	male	Alive	1382	III	540	233	First line of therapy	Lenalidomide
MMRF_1458	79	male	Alive	1382	III	'--	1342	Second line of therapy	Lenalidomide
MMRF_1458	79	male	Alive	1382	III	641	233	First line of therapy	Dexamethasone
MMRF_1377	67	male	Alive	1425	I	143	1	First line of therapy	Dexamethasone
MMRF_1377	67	male	Alive	1425	I	984	753	Second line of therapy	Lenalidomide
MMRF_1377	67	male	Alive	1425	I	165	165	First line of therapy	Cyclophosphamide
MMRF_1377	67	male	Alive	1425	I	207	207	First line of therapy	'--
MMRF_1377	67	male	Alive	1425	I	1257	984	Second line of therapy	Lenalidomide
MMRF_1377	67	male	Alive	1425	I	143	1	First line of therapy	Cyclophosphamide
MMRF_1377	67	male	Alive	1425	I	134	1	First line of therapy	Bortezomib
MMRF_1377	67	male	Alive	1425	I	'--	1267	Second line of therapy	Lenalidomide
MMRF_1377	67	male	Alive	1425	I	1026	753	Second line of therapy	Dexamethasone
MMRF_2384	57	female	Alive	707	II	231	231	First line of therapy	'--
MMRF_2384	57	female	Alive	707	II	'--	1	First line of therapy	Dexamethasone
MMRF_2384	57	female	Alive	707	II	'--	1	First line of therapy	Bortezomib
MMRF_2384	57	female	Alive	707	II	'--	1	First line of therapy	Lenalidomide
MMRF_2407	45	male	Alive	792	I	211	211	First line of therapy	'--
MMRF_2407	45	male	Alive	792	I	90	90	First line of therapy	'--
MMRF_2407	45	male	Alive	792	I	209	209	First line of therapy	Melphalan
MMRF_2407	45	male	Alive	792	I	64	64	First line of therapy	Cyclophosphamide
MMRF_2407	45	male	Alive	792	I	89	89	First line of therapy	Melphalan
MMRF_2407	45	male	Alive	792	I	210	207	First line of therapy	Bortezomib
MMRF_2407	45	male	Alive	792	I	36	22	First line of therapy	Lenalidomide
MMRF_2407	45	male	Alive	792	I	33	1	First line of therapy	Dexamethasone
MMRF_2407	45	male	Alive	792	I	33	1	First line of therapy	Bortezomib
MMRF_2407	45	male	Alive	792	I	64	64	First line of therapy	Other
MMRF_2407	45	male	Alive	792	I	64	64	First line of therapy	Dexamethasone
MMRF_2407	45	male	Alive	792	I	8	1	First line of therapy	Cyclophosphamide
MMRF_1808	56	male	Dead	729	Unknown	175	175	First line of therapy	'--
MMRF_1808	56	male	Dead	729	Unknown	174	174	First line of therapy	Melphalan
MMRF_1808	56	male	Dead	729	Unknown	501	367	First line of therapy	Carfilzomib
MMRF_1808	56	male	Dead	729	Unknown	175	79	First line of therapy	Carfilzomib
MMRF_1808	56	male	Dead	729	Unknown	175	1	First line of therapy	Dexamethasone
MMRF_1808	56	male	Dead	729	Unknown	367	267	First line of therapy	Prednisone
MMRF_1808	56	male	Dead	729	Unknown	501	367	First line of therapy	Dexamethasone
MMRF_1808	56	male	Dead	729	Unknown	15	1	First line of therapy	Cyclophosphamide
MMRF_1808	56	male	Dead	729	Unknown	175	79	First line of therapy	Cyclophosphamide
MMRF_1808	56	male	Dead	729	Unknown	71	33	First line of therapy	Lenalidomide
MMRF_1808	56	male	Dead	729	Unknown	396	267	First line of therapy	Lenalidomide
MMRF_1808	56	male	Dead	729	Unknown	65	1	First line of therapy	Bortezomib
MMRF_1808	56	male	Dead	729	Unknown	612	612	First line of therapy	'--
MMRF_2670	63	female	Alive	330	II	'--	'--	First line of therapy	Lenalidomide
MMRF_2670	63	female	Alive	330	II	'--	'--	First line of therapy	Cyclophosphamide
MMRF_2670	63	female	Alive	330	II	'--	'--	First line of therapy	Carfilzomib
MMRF_2670	63	female	Alive	330	II	'--	'--	First line of therapy	Lenalidomide
MMRF_2670	63	female	Alive	330	II	'--	'--	First line of therapy	Carfilzomib
MMRF_2670	63	female	Alive	330	II	'--	'--	First line of therapy	Dexamethasone
MMRF_2670	63	female	Alive	330	II	'--	'--	First line of therapy	Dexamethasone
MMRF_1668	63	male	Dead	308	I	142	1	First line of therapy	Bortezomib
MMRF_1668	63	male	Dead	308	I	251	209	Third line of therapy	Pomalidomide
MMRF_1668	63	male	Dead	308	I	142	2	First line of therapy	Dexamethasone
MMRF_1668	63	male	Dead	308	I	202	143	Second line of therapy	Dexamethasone
MMRF_1668	63	male	Dead	308	I	251	251	Third line of therapy	'--
MMRF_1668	63	male	Dead	308	I	251	209	Third line of therapy	Carfilzomib
MMRF_1668	63	male	Dead	308	I	142	8	First line of therapy	Cyclophosphamide
MMRF_1668	63	male	Dead	308	I	202	142	Second line of therapy	Lenalidomide
MMRF_1668	63	male	Dead	308	I	202	142	Second line of therapy	Carfilzomib
MMRF_1668	63	male	Dead	308	I	251	209	Third line of therapy	Dexamethasone
MMRF_2344	66	male	Alive	818	I	572	572	First line of therapy	Melphalan
MMRF_2344	66	male	Alive	818	I	328	279	Second line of therapy	Lenalidomide
MMRF_2344	66	male	Alive	818	I	85	1	First line of therapy	Bortezomib
MMRF_2344	66	male	Alive	818	I	328	219	Second line of therapy	Bortezomib
MMRF_2344	66	male	Alive	818	I	573	573	Second line of therapy	'--
MMRF_2344	66	male	Alive	818	I	175	22	First line of therapy	Lenalidomide
MMRF_2344	66	male	Alive	818	I	568	338	Second line of therapy	Pomalidomide
MMRF_2344	66	male	Alive	818	I	'--	1	First line of therapy	Dexamethasone
MMRF_2344	66	male	Alive	818	I	267	106	First line of therapy	Cyclophosphamide
MMRF_2344	66	male	Alive	818	I	328	279	Second line of therapy	Cyclophosphamide
MMRF_2344	66	male	Alive	818	I	22	1	First line of therapy	Cyclophosphamide
MMRF_2344	66	male	Alive	818	I	568	338	Second line of therapy	Daratumumab
MMRF_1485	80	male	Dead	152	II	15	1	First line of therapy	Lenalidomide
MMRF_1485	80	male	Dead	152	II	15	1	First line of therapy	Dexamethasone
MMRF_2458	61	female	Alive	743	II	'--	1	First line of therapy	Lenalidomide
MMRF_2458	61	female	Alive	743	II	'--	1	First line of therapy	Dexamethasone
MMRF_2458	61	female	Alive	743	II	'--	1	First line of therapy	Bortezomib
MMRF_1922	58	male	Alive	1036	III	169	1	First line of therapy	Bortezomib
MMRF_1922	58	male	Alive	1036	III	236	236	First line of therapy	'--
MMRF_1922	58	male	Alive	1036	III	271	1	First line of therapy	Dexamethasone
MMRF_1922	58	male	Alive	1036	III	265	265	First line of therapy	'--
MMRF_2598	82	female	Alive	638	III	42	10	First line of therapy	Lenalidomide
MMRF_2598	82	female	Alive	638	III	'--	1	First line of therapy	Dexamethasone
MMRF_2598	82	female	Alive	638	III	'--	100	First line of therapy	Lenalidomide
MMRF_2253	61	male	Dead	744	II	495	260	First line of therapy	Lenalidomide
MMRF_2253	61	male	Dead	744	II	157	1	First line of therapy	Bortezomib
MMRF_2253	61	male	Dead	744	II	164	164	First line of therapy	Melphalan
MMRF_2253	61	male	Dead	744	II	710	514	First line of therapy	Bortezomib
MMRF_2253	61	male	Dead	744	II	716	514	First line of therapy	Lenalidomide
MMRF_2253	61	male	Dead	744	II	166	166	First line of therapy	'--
MMRF_2253	61	male	Dead	744	II	744	716	Second line of therapy	Carfilzomib
MMRF_2253	61	male	Dead	744	II	744	719	Second line of therapy	Pomalidomide
MMRF_2253	61	male	Dead	744	II	164	164	First line of therapy	Dexamethasone
MMRF_2253	61	male	Dead	744	II	157	1	First line of therapy	Dexamethasone
MMRF_2253	61	male	Dead	744	II	166	165	First line of therapy	Dexamethasone
MMRF_2253	61	male	Dead	744	II	157	1	First line of therapy	Lenalidomide
MMRF_2515	87	female	Alive	687	I	'--	1	First line of therapy	Melphalan
MMRF_2515	87	female	Alive	687	I	'--	1	First line of therapy	Prednisone
MMRF_2515	87	female	Alive	687	I	'--	33	First line of therapy	Bortezomib
MMRF_1153	59	female	Alive	1681	I	102	1	First line of therapy	Dexamethasone
MMRF_1153	59	female	Alive	1681	I	1380	1317	Second line of therapy	Ixazomib
MMRF_1153	59	female	Alive	1681	I	875	339	First line of therapy	Lenalidomide
MMRF_1153	59	female	Alive	1681	I	1362	1317	Second line of therapy	Lenalidomide
MMRF_1153	59	female	Alive	1681	I	1240	974	First line of therapy	Bortezomib
MMRF_1153	59	female	Alive	1681	I	185	185	First line of therapy	'--
MMRF_1153	59	female	Alive	1681	I	102	1	First line of therapy	Bortezomib
MMRF_1153	59	female	Alive	1681	I	'--	1389	Third line of therapy	Daratumumab
MMRF_1153	59	female	Alive	1681	I	'--	1389	Third line of therapy	Prednisone
MMRF_1153	59	female	Alive	1681	I	'--	1389	Third line of therapy	Lenalidomide
MMRF_1153	59	female	Alive	1681	I	183	183	First line of therapy	Melphalan
MMRF_1153	59	female	Alive	1681	I	1362	1317	Second line of therapy	Dexamethasone
MMRF_1153	59	female	Alive	1681	I	102	1	First line of therapy	Lenalidomide
MMRF_2328	66	male	Alive	824	III	867	866	Third line of therapy	Carfilzomib
MMRF_2328	66	male	Alive	824	III	'--	908	Fourth line of therapy	Daratumumab
MMRF_2328	66	male	Alive	824	III	572	426	First line of therapy	Dexamethasone
MMRF_2328	66	male	Alive	824	III	823	813	Second line of therapy	Dexamethasone
MMRF_2328	66	male	Alive	824	III	28	1	First line of therapy	Dexamethasone
MMRF_2328	66	male	Alive	824	III	385	385	First line of therapy	Cyclophosphamide
MMRF_2328	66	male	Alive	824	III	879	824	Third line of therapy	Cyclophosphamide
MMRF_2328	66	male	Alive	824	III	273	273	First line of therapy	Cyclophosphamide
MMRF_2328	66	male	Alive	824	III	207	179	First line of therapy	Bortezomib
MMRF_2328	66	male	Alive	824	III	272	221	First line of therapy	Bortezomib
MMRF_2328	66	male	Alive	824	III	385	385	First line of therapy	Other
MMRF_2328	66	male	Alive	824	III	883	880	Third line of therapy	Dexamethasone
MMRF_2328	66	male	Alive	824	III	35	5	First line of therapy	Bortezomib
MMRF_2328	66	male	Alive	824	III	354	312	First line of therapy	Bortezomib
MMRF_2328	66	male	Alive	824	III	272	5	First line of therapy	Cyclophosphamide
MMRF_2328	66	male	Alive	824	III	572	426	First line of therapy	Lenalidomide
MMRF_2328	66	male	Alive	824	III	273	273	First line of therapy	Other
MMRF_2328	66	male	Alive	824	III	161	74	First line of therapy	Dexamethasone
MMRF_2328	66	male	Alive	824	III	858	824	Third line of therapy	Carfilzomib
MMRF_2328	66	male	Alive	824	III	56	53	First line of therapy	Bortezomib
MMRF_2328	66	male	Alive	824	III	357	179	First line of therapy	Dexamethasone
MMRF_2328	66	male	Alive	824	III	774	690	Second line of therapy	Lenalidomide
MMRF_2328	66	male	Alive	824	III	165	137	First line of therapy	Bortezomib
MMRF_2328	66	male	Alive	824	III	77	63	First line of therapy	Bortezomib
MMRF_2328	66	male	Alive	824	III	879	824	Third line of therapy	Dexamethasone
MMRF_2328	66	male	Alive	824	III	774	690	Second line of therapy	Dexamethasone
MMRF_1373	62	female	Alive	424	II	'--	1	First line of therapy	Dexamethasone
MMRF_1373	62	female	Alive	424	II	127	127	First line of therapy	'--
MMRF_1373	62	female	Alive	424	II	'--	1	First line of therapy	Lenalidomide
MMRF_1373	62	female	Alive	424	II	'--	1	First line of therapy	Bortezomib
MMRF_1408	62	female	Alive	1430	I	96	1	First line of therapy	Bortezomib
MMRF_1408	62	female	Alive	1430	I	272	272	First line of therapy	Melphalan
MMRF_1408	62	female	Alive	1430	I	273	273	First line of therapy	'--
MMRF_1408	62	female	Alive	1430	I	121	121	First line of therapy	Other
MMRF_1408	62	female	Alive	1430	I	101	1	First line of therapy	Lenalidomide
MMRF_1408	62	female	Alive	1430	I	121	121	First line of therapy	Cyclophosphamide
MMRF_1408	62	female	Alive	1430	I	96	1	First line of therapy	Dexamethasone
MMRF_1408	62	female	Alive	1430	I	121	121	First line of therapy	Dexamethasone
MMRF_1785	63	male	Alive	1080	II	418	418	First line of therapy	'--
MMRF_1785	63	male	Alive	1080	II	11	1	First line of therapy	Cyclophosphamide
MMRF_1785	63	male	Alive	1080	II	940	888	Second line of therapy	Dexamethasone
MMRF_1785	63	male	Alive	1080	II	417	417	First line of therapy	Melphalan
MMRF_1785	63	male	Alive	1080	II	11	1	First line of therapy	Bortezomib
MMRF_1785	63	male	Alive	1080	II	888	884	Second line of therapy	Dexamethasone
MMRF_1785	63	male	Alive	1080	II	217	49	First line of therapy	Bortezomib
MMRF_1785	63	male	Alive	1080	II	258	258	First line of therapy	Melphalan
MMRF_1785	63	male	Alive	1080	II	217	49	First line of therapy	Cyclophosphamide
MMRF_1785	63	male	Alive	1080	II	11	1	First line of therapy	Dexamethasone
MMRF_1785	63	male	Alive	1080	II	1010	796	Second line of therapy	Lenalidomide
MMRF_1785	63	male	Alive	1080	II	687	639	First line of therapy	Lenalidomide
MMRF_1785	63	male	Alive	1080	II	217	49	First line of therapy	Dexamethasone
MMRF_1785	63	male	Alive	1080	II	'--	796	Second line of therapy	Carfilzomib
MMRF_1785	63	male	Alive	1080	II	553	461	First line of therapy	Lenalidomide
MMRF_1785	63	male	Alive	1080	II	884	796	Second line of therapy	Dexamethasone
MMRF_1785	63	male	Alive	1080	II	'--	1010	Second line of therapy	Lenalidomide
MMRF_1785	63	male	Alive	1080	II	259	259	First line of therapy	'--
MMRF_1785	63	male	Alive	1080	II	223	223	First line of therapy	Cyclophosphamide
MMRF_1484	72	male	Alive	1050	II	'--	1	First line of therapy	Bortezomib
MMRF_1484	72	male	Alive	1050	II	'--	1	First line of therapy	Dexamethasone
MMRF_1289	53	male	Alive	487	III	49	1	First line of therapy	Dexamethasone
MMRF_1289	53	male	Alive	487	III	91	91	First line of therapy	'--
MMRF_1289	53	male	Alive	487	III	393	330	First line of therapy	Dexamethasone
MMRF_1289	53	male	Alive	487	III	477	465	Third line of therapy	Vincristine
MMRF_1289	53	male	Alive	487	III	417	393	Second line of therapy	Dexamethasone
MMRF_1289	53	male	Alive	487	III	295	219	First line of therapy	Bortezomib
MMRF_1289	53	male	Alive	487	III	393	330	First line of therapy	Carfilzomib
MMRF_1289	53	male	Alive	487	III	49	1	First line of therapy	Lenalidomide
MMRF_1289	53	male	Alive	487	III	417	393	Second line of therapy	Cyclophosphamide
MMRF_1289	53	male	Alive	487	III	295	219	First line of therapy	Lenalidomide
MMRF_1289	53	male	Alive	487	III	417	393	Second line of therapy	Other
MMRF_1289	53	male	Alive	487	III	477	465	Third line of therapy	Carmustine
MMRF_1289	53	male	Alive	487	III	477	465	Third line of therapy	Melphalan
MMRF_1289	53	male	Alive	487	III	477	465	Third line of therapy	Cyclophosphamide
MMRF_1289	53	male	Alive	487	III	393	330	First line of therapy	Cyclophosphamide
MMRF_1289	53	male	Alive	487	III	49	1	First line of therapy	Bortezomib
MMRF_1289	53	male	Alive	487	III	417	393	Second line of therapy	Other
MMRF_1289	53	male	Alive	487	III	477	465	Third line of therapy	Prednisone
MMRF_2675	60	female	Alive	92	II	'--	'--	First line of therapy	Lenalidomide
MMRF_2675	60	female	Alive	92	II	'--	'--	First line of therapy	Carfilzomib
MMRF_2675	60	female	Alive	92	II	'--	'--	First line of therapy	Lenalidomide
MMRF_2675	60	female	Alive	92	II	'--	'--	First line of therapy	Dexamethasone
MMRF_1490	67	female	Alive	1296	I	325	1	First line of therapy	Bortezomib
MMRF_1490	67	female	Alive	1296	I	483	1	First line of therapy	Lenalidomide
MMRF_1490	67	female	Alive	1296	I	'--	15	First line of therapy	Dexamethasone
MMRF_1490	67	female	Alive	1296	I	7	1	First line of therapy	Dexamethasone
MMRF_1490	67	female	Alive	1296	I	'--	514	Second line of therapy	Pomalidomide
MMRF_2808	62	male	Alive	180	I	'--	'--	First line of therapy	Dexamethasone
MMRF_2808	62	male	Alive	180	I	'--	'--	First line of therapy	Lenalidomide
MMRF_2808	62	male	Alive	180	I	'--	'--	First line of therapy	Carfilzomib
MMRF_2808	62	male	Alive	180	I	'--	'--	First line of therapy	Cyclophosphamide
MMRF_1665	64	female	Alive	1219	I	309	1	First line of therapy	Bortezomib
MMRF_1665	64	female	Alive	1219	I	309	1	First line of therapy	Dexamethasone
MMRF_1665	64	female	Alive	1219	I	'--	936	First line of therapy	Ixazomib
MMRF_1665	64	female	Alive	1219	I	309	309	First line of therapy	Melphalan
MMRF_1665	64	female	Alive	1219	I	831	432	First line of therapy	Lenalidomide
MMRF_1665	64	female	Alive	1219	I	121	22	First line of therapy	Lenalidomide
MMRF_1665	64	female	Alive	1219	I	22	1	First line of therapy	Cyclophosphamide
MMRF_1665	64	female	Alive	1219	I	932	436	First line of therapy	Bortezomib
MMRF_1665	64	female	Alive	1219	I	310	310	First line of therapy	'--
MMRF_1665	64	female	Alive	1219	I	831	432	First line of therapy	Prednisone
MMRF_1466	70	female	Alive	1355	III	'--	1327	Third line of therapy	Carfilzomib
MMRF_1466	70	female	Alive	1355	III	88	88	First line of therapy	Cyclophosphamide
MMRF_1466	70	female	Alive	1355	III	942	745	Second line of therapy	Lenalidomide
MMRF_1466	70	female	Alive	1355	III	'--	1327	Third line of therapy	Dexamethasone
MMRF_1466	70	female	Alive	1355	III	117	117	First line of therapy	'--
MMRF_1466	70	female	Alive	1355	III	116	113	First line of therapy	Bortezomib
MMRF_1466	70	female	Alive	1355	III	943	745	Second line of therapy	Dexamethasone
MMRF_1466	70	female	Alive	1355	III	54	1	First line of therapy	Dexamethasone
MMRF_1466	70	female	Alive	1355	III	54	1	First line of therapy	Bortezomib
MMRF_1466	70	female	Alive	1355	III	57	3	First line of therapy	Lenalidomide
MMRF_1466	70	female	Alive	1355	III	'--	1327	Third line of therapy	Lenalidomide
MMRF_1466	70	female	Alive	1355	III	88	88	First line of therapy	Dexamethasone
MMRF_1466	70	female	Alive	1355	III	88	88	First line of therapy	Other
MMRF_1466	70	female	Alive	1355	III	113	113	First line of therapy	Dexamethasone
MMRF_1466	70	female	Alive	1355	III	115	115	First line of therapy	Melphalan
MMRF_2721	41	female	Alive	143	I	'--	'--	First line of therapy	Cyclophosphamide
MMRF_2721	41	female	Alive	143	I	'--	'--	First line of therapy	Cyclophosphamide
MMRF_2721	41	female	Alive	143	I	'--	'--	First line of therapy	Carfilzomib
MMRF_2721	41	female	Alive	143	I	'--	'--	First line of therapy	Dexamethasone
MMRF_2449	56	female	Alive	751	III	'--	215	First line of therapy	Lenalidomide
MMRF_2449	56	female	Alive	751	III	116	116	First line of therapy	'--
MMRF_2449	56	female	Alive	751	III	114	114	First line of therapy	Melphalan
MMRF_2449	56	female	Alive	751	III	'--	215	First line of therapy	Bortezomib
MMRF_2449	56	female	Alive	751	III	74	1	First line of therapy	Cyclophosphamide
MMRF_2449	56	female	Alive	751	III	74	1	First line of therapy	Dexamethasone
MMRF_2449	56	female	Alive	751	III	74	1	First line of therapy	Bortezomib
MMRF_1539	57	female	Alive	1242	II	1181	878	Second line of therapy	Ixazomib
MMRF_1539	57	female	Alive	1242	II	1181	327	First line of therapy	Lenalidomide
MMRF_1539	57	female	Alive	1242	II	1361	1181	Third line of therapy	Pomalidomide
MMRF_1539	57	female	Alive	1242	II	1361	1181	Third line of therapy	Daratumumab
MMRF_1539	57	female	Alive	1242	II	230	230	First line of therapy	'--
MMRF_1539	57	female	Alive	1242	II	227	227	First line of therapy	Melphalan
MMRF_1539	57	female	Alive	1242	II	175	1	First line of therapy	Bortezomib
MMRF_1539	57	female	Alive	1242	II	1181	878	Second line of therapy	Dexamethasone
MMRF_1539	57	female	Alive	1242	II	175	45	First line of therapy	Lenalidomide
MMRF_1539	57	female	Alive	1242	II	175	1	First line of therapy	Dexamethasone
MMRF_1539	57	female	Alive	1242	II	878	605	First line of therapy	Bortezomib
MMRF_1092	69	male	Alive	1733	II	161	96	First line of therapy	Lenalidomide
MMRF_1092	69	male	Alive	1733	II	'--	1683	Second line of therapy	Ixazomib
MMRF_1092	69	male	Alive	1733	II	1539	191	First line of therapy	Lenalidomide
MMRF_1092	69	male	Alive	1733	II	83	1	First line of therapy	Bortezomib
MMRF_1092	69	male	Alive	1733	II	161	96	First line of therapy	Dexamethasone
MMRF_1092	69	male	Alive	1733	II	83	1	First line of therapy	Dexamethasone
MMRF_1092	69	male	Alive	1733	II	83	1	First line of therapy	Lenalidomide
MMRF_1092	69	male	Alive	1733	II	1549	1549	Second line of therapy	Melphalan
MMRF_1092	69	male	Alive	1733	II	'--	1683	Second line of therapy	Dexamethasone
MMRF_1092	69	male	Alive	1733	II	1539	191	First line of therapy	Dexamethasone
MMRF_1092	69	male	Alive	1733	II	161	96	First line of therapy	Bortezomib
MMRF_1092	69	male	Alive	1733	II	1551	1551	First line of therapy	'--
MMRF_1846	58	male	Alive	1093	I	116	1	First line of therapy	Bortezomib
MMRF_1846	58	male	Alive	1093	I	168	145	First line of therapy	Cyclophosphamide
MMRF_1846	58	male	Alive	1093	I	186	145	First line of therapy	Dexamethasone
MMRF_1846	58	male	Alive	1093	I	833	575	First line of therapy	Lenalidomide
MMRF_1846	58	male	Alive	1093	I	191	191	First line of therapy	'--
MMRF_1846	58	male	Alive	1093	I	116	28	First line of therapy	Cyclophosphamide
MMRF_1846	58	male	Alive	1093	I	116	1	First line of therapy	Dexamethasone
MMRF_1846	58	male	Alive	1093	I	28	1	First line of therapy	Cyclophosphamide
MMRF_1846	58	male	Alive	1093	I	885	834	First line of therapy	Lenalidomide
MMRF_1846	58	male	Alive	1093	I	561	317	First line of therapy	Lenalidomide
MMRF_1846	58	male	Alive	1093	I	'--	885	First line of therapy	Lenalidomide
MMRF_1846	58	male	Alive	1093	I	119	119	First line of therapy	Cyclophosphamide
MMRF_1846	58	male	Alive	1093	I	190	190	First line of therapy	Melphalan
MMRF_1846	58	male	Alive	1093	I	186	145	First line of therapy	Bortezomib
MMRF_2183	79	female	Dead	603	Unknown	103	2	First line of therapy	Bortezomib
MMRF_2183	79	female	Dead	603	Unknown	103	1	First line of therapy	Dexamethasone
MMRF_2183	79	female	Dead	603	Unknown	336	121	First line of therapy	Lenalidomide
MMRF_1359	54	female	Dead	1170	III	876	694	Second line of therapy	Dexamethasone
MMRF_1359	54	female	Dead	1170	III	116	1	First line of therapy	Dexamethasone
MMRF_1359	54	female	Dead	1170	III	170	170	First line of therapy	'--
MMRF_1359	54	female	Dead	1170	III	1106	882	Second line of therapy	Lenalidomide
MMRF_1359	54	female	Dead	1170	III	1162	1123	Third line of therapy	Lenalidomide
MMRF_1359	54	female	Dead	1170	III	862	694	Second line of therapy	Bortezomib
MMRF_1359	54	female	Dead	1170	III	116	1	First line of therapy	Bortezomib
MMRF_1359	54	female	Dead	1170	III	1162	1123	Third line of therapy	Carfilzomib
MMRF_1359	54	female	Dead	1170	III	876	694	Second line of therapy	Cyclophosphamide
MMRF_1359	54	female	Dead	1170	III	169	168	First line of therapy	Melphalan
MMRF_1359	54	female	Dead	1170	III	1162	1123	Third line of therapy	Dexamethasone
MMRF_1502	58	female	Alive	1331	III	764	368	First line of therapy	Bortezomib
MMRF_1502	58	female	Alive	1331	III	'--	1346	Fourth line of therapy	Daratumumab
MMRF_1502	58	female	Alive	1331	III	'--	1346	Fourth line of therapy	Pomalidomide
MMRF_1502	58	female	Alive	1331	III	1311	1130	Third line of therapy	Pomalidomide
MMRF_1502	58	female	Alive	1331	III	812	812	Second line of therapy	Dexamethasone
MMRF_1502	58	female	Alive	1331	III	'--	1346	Fourth line of therapy	Dexamethasone
MMRF_1502	58	female	Alive	1331	III	47	1	First line of therapy	Bortezomib
MMRF_1502	58	female	Alive	1331	III	'--	1346	Fourth line of therapy	Carfilzomib
MMRF_1502	58	female	Alive	1331	III	219	219	First line of therapy	'--
MMRF_1502	58	female	Alive	1331	III	898	829	Second line of therapy	Elotuzumab
MMRF_1502	58	female	Alive	1331	III	1311	1130	Third line of therapy	Daratumumab
MMRF_1502	58	female	Alive	1331	III	218	218	First line of therapy	Melphalan
MMRF_1502	58	female	Alive	1331	III	812	812	Second line of therapy	Lenalidomide
MMRF_1502	58	female	Alive	1331	III	1311	1130	Third line of therapy	Dexamethasone
MMRF_1502	58	female	Alive	1331	III	47	1	First line of therapy	Cyclophosphamide
MMRF_1502	58	female	Alive	1331	III	47	1	First line of therapy	Dexamethasone
MMRF_1579	68	female	Alive	1295	III	60	17	First line of therapy	Lenalidomide
MMRF_1579	68	female	Alive	1295	III	123	105	First line of therapy	Lenalidomide
MMRF_1579	68	female	Alive	1295	III	105	1	First line of therapy	Lenalidomide
MMRF_1579	68	female	Alive	1295	III	731	17	First line of therapy	Dexamethasone
MMRF_1500	60	male	Alive	1264	I	123	123	First line of therapy	'--
MMRF_1500	60	male	Alive	1264	I	262	262	First line of therapy	Melphalan
MMRF_1500	60	male	Alive	1264	I	263	260	First line of therapy	Dexamethasone
MMRF_1500	60	male	Alive	1264	I	1198	947	Second line of therapy	Dexamethasone
MMRF_1500	60	male	Alive	1264	I	1198	947	Second line of therapy	Carfilzomib
MMRF_1500	60	male	Alive	1264	I	65	1	First line of therapy	Dexamethasone
MMRF_1500	60	male	Alive	1264	I	122	122	First line of therapy	Melphalan
MMRF_1500	60	male	Alive	1264	I	65	1	First line of therapy	Bortezomib
MMRF_1500	60	male	Alive	1264	I	102	102	First line of therapy	Dexamethasone
MMRF_1500	60	male	Alive	1264	I	102	102	First line of therapy	Cyclophosphamide
MMRF_1500	60	male	Alive	1264	I	1215	1215	Second line of therapy	'--
MMRF_1500	60	male	Alive	1264	I	102	102	First line of therapy	Other
MMRF_1500	60	male	Alive	1264	I	46	1	First line of therapy	Lenalidomide
MMRF_1500	60	male	Alive	1264	I	'--	1243	Second line of therapy	Other
MMRF_1500	60	male	Alive	1264	I	'--	1243	Second line of therapy	Other
MMRF_1500	60	male	Alive	1264	I	1214	1214	Second line of therapy	Melphalan
MMRF_1500	60	male	Alive	1264	I	264	264	First line of therapy	'--
MMRF_1500	60	male	Alive	1264	I	263	260	First line of therapy	Bortezomib
MMRF_1500	60	male	Alive	1264	I	974	947	Second line of therapy	Lenalidomide
MMRF_1500	60	male	Alive	1264	I	1214	1214	Second line of therapy	Melphalan
MMRF_1534	64	male	Alive	1248	I	163	161	First line of therapy	Melphalan
MMRF_1534	64	male	Alive	1248	I	1290	1122	Second line of therapy	Dexamethasone
MMRF_1534	64	male	Alive	1248	I	'--	1331	Third line of therapy	Daratumumab
MMRF_1534	64	male	Alive	1248	I	76	15	First line of therapy	Lenalidomide
MMRF_1534	64	male	Alive	1248	I	138	107	First line of therapy	Dexamethasone
MMRF_1534	64	male	Alive	1248	I	1290	1122	Second line of therapy	Other
MMRF_1534	64	male	Alive	1248	I	1101	947	First line of therapy	Lenalidomide
MMRF_1534	64	male	Alive	1248	I	928	238	First line of therapy	Lenalidomide
MMRF_1534	64	male	Alive	1248	I	76	1	First line of therapy	Bortezomib
MMRF_1534	64	male	Alive	1248	I	15	1	First line of therapy	Lenalidomide
MMRF_1534	64	male	Alive	1248	I	138	107	First line of therapy	Lenalidomide
MMRF_1534	64	male	Alive	1248	I	163	163	First line of therapy	'--
MMRF_1534	64	male	Alive	1248	I	76	1	First line of therapy	Dexamethasone
MMRF_2490	81	female	Dead	349	III	82	54	First line of therapy	Melphalan
MMRF_2490	81	female	Dead	349	III	223	161	Second line of therapy	Thalidomide
MMRF_2490	81	female	Dead	349	III	146	91	Second line of therapy	Lenalidomide
MMRF_2490	81	female	Dead	349	III	146	91	Second line of therapy	Dexamethasone
MMRF_2490	81	female	Dead	349	III	82	54	First line of therapy	Prednisone
MMRF_2490	81	female	Dead	349	III	53	1	First line of therapy	Bortezomib
MMRF_2490	81	female	Dead	349	III	82	54	First line of therapy	Bortezomib
MMRF_2490	81	female	Dead	349	III	343	161	Second line of therapy	Cyclophosphamide
MMRF_2490	81	female	Dead	349	III	53	1	First line of therapy	Dexamethasone
MMRF_2490	81	female	Dead	349	III	343	161	Second line of therapy	Other
MMRF_2490	81	female	Dead	349	III	343	161	Second line of therapy	Dexamethasone
MMRF_2173	75	female	Alive	902	II	'--	15	First line of therapy	Bortezomib
[truncated: 3,849 more rows]
