# Supplementary material for: Integrated Transcriptomic Analysis Reveals a Distinctive Role of YAP1 in Extramedullary Invasion and Therapeutic Sensitivity of Multiple Myeloma
Source: Front Oncol. 2022 Jan 4;11:787814. doi: 10.3389/fonc.2021.787814 (PMC8763979; doi:10.3389/fonc.2021.787814)
Supplement: Supplementary file 6 [file Table_4.xlsx]

## Sheet: Sheet1
Sample ID	Age	Gender	EM invasion	Survival
MM2	50	male	yes	20(3)a
MM16	31	female	no	13
MM17	65	female	no	6
MM25	74	male	no	40
MM28	77	male	no	41
MM30	62	female	no	41
MM33	50	female	no	55
MM34	42	female	yes	3(1)a
MM36	57	male	yes	20(1)a
MM38	66	female	no	39
Note: Parentheses indicate survival time from EM sampling to death. a: Patients with EM sampling
