# Supplementary material for: Integrated Transcriptomic Analysis Reveals a Distinctive Role of YAP1 in Extramedullary Invasion and Therapeutic Sensitivity of Multiple Myeloma
Source: Front Oncol. 2022 Jan 4;11:787814. doi: 10.3389/fonc.2021.787814 (PMC8763979; doi:10.3389/fonc.2021.787814)
Supplement: Supplementary file 7 [file Table_5.xlsx]

## Sheet: Reactome Up in A
	ID	Description	GeneRatio	BgRatio	pvalue	p.adjust	qvalue	geneID	Count
R-HSA-2500257	R-HSA-2500257	Resolution of Sister Chromatid Cohesion	7/36	126/10704	1.66519e-07	3.04905e-05	2.06327e-05	701/113130/983/4085/9133/83540/10403	7
R-HSA-68877	R-HSA-68877	Mitotic Prometaphase	8/36	204/10704	2.90386e-07	3.04905e-05	2.06327e-05	701/113130/4751/983/4085/9133/83540/10403	8
R-HSA-68886	R-HSA-68886	M Phase	10/36	418/10704	7.56364e-07	5.29455e-05	3.58278e-05	701/113130/4751/983/10112/4085/9133/83540/10403/9493	10
R-HSA-68882	R-HSA-68882	Mitotic Anaphase	7/36	236/10704	1.12097e-05	0.000483973	0.000327501	701/113130/983/4085/9133/83540/10403	7
R-HSA-2555396	R-HSA-2555396	Mitotic Metaphase and Anaphase	7/36	237/10704	1.15232e-05	0.000483973	0.000327501	701/113130/983/4085/9133/83540/10403	7
R-HSA-156711	R-HSA-156711	Polo-like kinase mediated events	3/36	16/10704	1.89869e-05	0.000664541	0.00044969	4605/2305/9133	3
R-HSA-69273	R-HSA-69273	Cyclin A/B1/B2 associated events during G2/M transition	3/36	25/10704	7.63758e-05	0.00214274	0.00144998	983/2305/9133	3
R-HSA-179409	R-HSA-179409	APC-Cdc20 mediated degradation of Nek2A	3/36	26/10704	8.61385e-05	0.00214274	0.00144998	701/4751/4085	3
R-HSA-1538133	R-HSA-1538133	G0 and Early G1	3/36	27/10704	9.66821e-05	0.00214274	0.00144998	4605/983/7153	3
R-HSA-179419	R-HSA-179419	APC:Cdc20 mediated degradation of cell cycle proteins prior to satisfation of the cell cycle checkpoint	4/36	74/10704	0.000104857	0.00214274	0.00144998	701/4751/983/4085	4
R-HSA-176409	R-HSA-176409	APC/C:Cdc20 mediated degradation of mitotic proteins	4/36	76/10704	0.00011636	0.00214274	0.00144998	701/4751/983/4085	4
R-HSA-176814	R-HSA-176814	Activation of APC/C and APC/C:Cdc20 mediated degradation of mitotic proteins	4/36	77/10704	0.000122442	0.00214274	0.00144998	701/4751/983/4085	4
R-HSA-174143	R-HSA-174143	APC/C-mediated degradation of cell cycle proteins	4/36	88/10704	0.00020551	0.00308265	0.002086	701/4751/983/4085	4
R-HSA-453276	R-HSA-453276	Regulation of mitotic cell cycle	4/36	88/10704	0.00020551	0.00308265	0.002086	701/4751/983/4085	4
R-HSA-141424	R-HSA-141424	Amplification of signal from the kinetochores	4/36	96/10704	0.000287221	0.00376977	0.00255097	701/4085/83540/10403	4
R-HSA-141444	R-HSA-141444	Amplification of signal from unattached kinetochores via a MAD2 inhibitory signal	4/36	96/10704	0.000287221	0.00376977	0.00255097	701/4085/83540/10403	4
R-HSA-69620	R-HSA-69620	Cell Cycle Checkpoints	6/36	294/10704	0.00039667	0.00481705	0.00325966	701/983/4085/9133/83540/10403	6
R-HSA-2467813	R-HSA-2467813	Separation of Sister Chromatids	5/36	191/10704	0.00041289	0.00481705	0.00325966	701/113130/4085/83540/10403	5
R-HSA-69275	R-HSA-69275	G2/M Transition	5/36	196/10704	0.000464817	0.0051126	0.00345966	4751/4605/983/2305/9133	5
R-HSA-453274	R-HSA-453274	Mitotic G2-G2/M phases	5/36	198/10704	0.000486914	0.0051126	0.00345966	4751/4605/983/2305/9133	5
R-HSA-69618	R-HSA-69618	Mitotic Spindle Checkpoint	4/36	113/10704	0.000534544	0.00534544	0.00361721	701/4085/83540/10403	4
R-HSA-2514853	R-HSA-2514853	Condensation of Prometaphase Chromosomes	2/36	11/10704	0.000593473	0.00556622	0.00376661	983/9133	2
R-HSA-9648025	R-HSA-9648025	EML4 and NUDC in mitotic spindle formation	4/36	117/10704	0.000609633	0.00556622	0.00376661	701/4085/83540/10403	4
R-HSA-68884	R-HSA-68884	Mitotic Telophase/Cytokinesis	2/36	13/10704	0.000838098	0.00733335	0.00496242	10112/9493	2
R-HSA-162658	R-HSA-162658	Golgi Cisternae Pericentriolar Stack Reorganization	2/36	14/10704	0.000975714	0.00788077	0.00533285	983/9133	2
R-HSA-166786	R-HSA-166786	Creation of C4 and C2 activators	2/36	14/10704	0.000975714	0.00788077	0.00533285	714/712	2
R-HSA-5663220	R-HSA-5663220	RHO GTPases Activate Formins	4/36	140/10704	0.00119321	0.00928055	0.00628007	701/4085/83540/10403	4
R-HSA-1362300	R-HSA-1362300	Transcription of E2F targets under negative control by p107 (RBL1) and p130 (RBL2) in complex with HDAC1	2/36	16/10704	0.00128122	0.00960919	0.00650246	4605/983	2
R-HSA-453279	R-HSA-453279	Mitotic G1 phase and G1/S transition	4/36	149/10704	0.00150234	0.010879	0.00736173	4605/983/7153/6241	4
R-HSA-2995383	R-HSA-2995383	Initiation of Nuclear Envelope (NE) Reformation	2/36	19/10704	0.0018142	0.0125245	0.00847522	983/9133	2
R-HSA-174184	R-HSA-174184	Cdc20:Phospho-APC/C mediated degradation of Cyclin A	3/36	73/10704	0.00184885	0.0125245	0.00847522	701/983/4085	3
R-HSA-141405	R-HSA-141405	Inhibition of the proteolytic activity of APC/C required for the onset of anaphase by mitotic spindle checkpoint components	2/36	21/10704	0.00221857	0.0141182	0.00955367	701/4085	2
R-HSA-141430	R-HSA-141430	Inactivation of APC/C via direct inhibition of the APC/C complex	2/36	21/10704	0.00221857	0.0141182	0.00955367	701/4085	2
R-HSA-140875	R-HSA-140875	Common Pathway of Fibrin Clot Formation	2/36	22/10704	0.00243528	0.0149399	0.0101097	5196/5197	2
R-HSA-176408	R-HSA-176408	Regulation of APC/C activators between G1/S and early anaphase	3/36	81/10704	0.00248998	0.0149399	0.0101097	701/983/4085	3
R-HSA-166663	R-HSA-166663	Initial triggering of complement	2/36	23/10704	0.00266159	0.0155259	0.0105063	714/712	2
R-HSA-2565942	R-HSA-2565942	Regulation of PLK1 Activity at G2/M Transition	3/36	88/10704	0.0031514	0.0178863	0.0121035	4751/983/9133	3
R-HSA-194315	R-HSA-194315	Signaling by Rho GTPases	6/36	455/10704	0.0037542	0.0207469	0.0140392	10398/701/55789/4085/83540/10403	6
R-HSA-69205	R-HSA-69205	G1/S-Specific Transcription	2/36	28/10704	0.00393486	0.0211877	0.0143375	983/6241	2
R-HSA-195258	R-HSA-195258	RHO GTPase Effectors	5/36	327/10704	0.00446738	0.0230956	0.0156286	10398/701/4085/83540/10403	5
R-HSA-499943	R-HSA-499943	Interconversion of nucleotide di- and triphosphates	2/36	30/10704	0.00450915	0.0230956	0.0156286	79077/6241	2
R-HSA-3301854	R-HSA-3301854	Nuclear Pore Complex (NPC) Disassembly	2/36	35/10704	0.00610303	0.0305151	0.0206493	983/9133	2
R-HSA-140877	R-HSA-140877	Formation of Fibrin Clot (Clotting Cascade)	2/36	39/10704	0.00753683	0.0368078	0.0249075	5196/5197	2
R-HSA-114608	R-HSA-114608	Platelet degranulation	3/36	129/10704	0.00913589	0.0436031	0.0295059	5473/5196/12	3
R-HSA-76005	R-HSA-76005	Response to elevated platelet cytosolic Ca2+	3/36	134/10704	0.0101323	0.0472839	0.0319966	5473/5196/12	3
R-HSA-977606	R-HSA-977606	Regulation of Complement cascade	2/36	47/10704	0.0108116	0.0484586	0.0327915	714/712	2
R-HSA-418594	R-HSA-418594	G alpha (i) signalling events	5/36	405/10704	0.0108455	0.0484586	0.0327915	5473/6003/5196/54331/53829	5
R-HSA-76002	R-HSA-76002	Platelet activation, signaling and aggregation	4/36	263/10704	0.0113151	0.0495037	0.0334987	5473/5196/54331/12	4
R-HSA-2980766	R-HSA-2980766	Nuclear Envelope Breakdown	2/36	52/10704	0.0131234	0.0562431	0.0380593	983/9133	2
R-HSA-166658	R-HSA-166658	Complement cascade	2/36	58/10704	0.0161551	0.0673894	0.0456018	714/712	2
R-HSA-380108	R-HSA-380108	Chemokine receptors bind chemokines	2/36	59/10704	0.0166869	0.0673894	0.0456018	5473/5196	2
R-HSA-983189	R-HSA-983189	Kinesins	2/36	59/10704	0.0166869	0.0673894	0.0456018	10112/9493	2
R-HSA-500792	R-HSA-500792	GPCR ligand binding	5/36	467/10704	0.0190956	0.075662	0.0511998	5473/5196/54331/53829/7201	5
R-HSA-380259	R-HSA-380259	Loss of Nlp from mitotic centrosomes	2/36	70/10704	0.0230166	0.0878814	0.0594686	4751/983	2
R-HSA-380284	R-HSA-380284	Loss of proteins required for interphase microtubule organization from the centrosome	2/36	70/10704	0.0230166	0.0878814	0.0594686	4751/983	2
R-HSA-8854518	R-HSA-8854518	AURKA Activation by TPX2	2/36	73/10704	0.02489	0.0929759	0.062916	4751/983	2
R-HSA-373076	R-HSA-373076	Class A/1 (Rhodopsin-like receptors)	4/36	335/10704	0.0252363	0.0929759	0.062916	5473/5196/53829/7201	4
R-HSA-2995410	R-HSA-2995410	Nuclear Envelope (NE) Reassembly	2/36	75/10704	0.0261726	0.0947629	0.0641253	983/9133	2
R-HSA-8852276	R-HSA-8852276	The role of GTSE1 in G2/M progression after G2 checkpoint	2/36	77/10704	0.0274817	0.0978164	0.0661915	983/9133	2
R-HSA-375276	R-HSA-375276	Peptide ligand-binding receptors	3/36	201/10704	0.0295719	0.103502	0.0700387	5473/5196/7201	3
R-HSA-380270	R-HSA-380270	Recruitment of mitotic centrosome proteins and complexes	2/36	82/10704	0.0308679	0.104552	0.0707498	4751/983	2
R-HSA-380287	R-HSA-380287	Centrosome maturation	2/36	82/10704	0.0308679	0.104552	0.0707498	4751/983	2
R-HSA-110056	R-HSA-110056	MAPK3 (ERK1) activation	1/36	10/10704	0.0331415	0.108746	0.0735873	983	1
R-HSA-2465910	R-HSA-2465910	MASTL Facilitates Mitotic Progression	1/36	10/10704	0.0331415	0.108746	0.0735873	983	1
R-HSA-416476	R-HSA-416476	G alpha (q) signalling events	3/36	216/10704	0.0355067	0.114714	0.077626	6003/54331/7201	3
R-HSA-2468052	R-HSA-2468052	Establishment of Sister Chromatid Cohesion	1/36	11/10704	0.0363963	0.115807	0.0783653	113130	1
R-HSA-380320	R-HSA-380320	Recruitment of NuMA to mitotic centrosomes	2/36	94/10704	0.0396243	0.122419	0.0828401	4751/983	2
R-HSA-417957	R-HSA-417957	P2Y receptors	1/36	12/10704	0.0396405	0.122419	0.0828401	53829	1
R-HSA-8936459	R-HSA-8936459	RUNX1 regulates genes involved in megakaryocyte differentiation and platelet function	2/36	97/10704	0.0419453	0.125049	0.0846198	10398/5196	2
R-HSA-5620912	R-HSA-5620912	Anchoring of the basal body to the plasma membrane	2/36	98/10704	0.0427303	0.125049	0.0846198	4751/983	2
R-HSA-2168880	R-HSA-2168880	Scavenging of heme from plasma	1/36	13/10704	0.042874	0.125049	0.0846198	9332	1
R-HSA-75035	R-HSA-75035	Chk1/Chk2(Cds1) mediated inactivation of Cyclin B:Cdk1 complex	1/36	13/10704	0.042874	0.125049	0.0846198	983	1
R-HSA-6811434	R-HSA-6811434	COPI-dependent Golgi-to-ER retrograde traffic	2/36	99/10704	0.0435207	0.125197	0.0847195	10112/9493	2
R-HSA-15869	R-HSA-15869	Metabolism of nucleotides	2/36	101/10704	0.0451182	0.128038	0.0866423	79077/6241	2
R-HSA-4419969	R-HSA-4419969	Depolymerisation of the Nuclear Lamina	1/36	15/10704	0.0493094	0.138066	0.0934283	983	1
R-HSA-418038	R-HSA-418038	Nucleotide-like (purinergic) receptors	1/36	16/10704	0.0525113	0.145097	0.0981859	53829	1
R-HSA-6804114	R-HSA-6804114	TP53 Regulates Transcription of Genes Involved in G2 Cell Cycle Arrest	1/36	18/10704	0.0588836	0.158533	0.107278	983	1
R-HSA-8964315	R-HSA-8964315	G beta:gamma signalling through BTK	1/36	18/10704	0.0588836	0.158533	0.107278	54331	1
R-HSA-1362277	R-HSA-1362277	Transcription of E2F targets under negative control by DREAM complex	1/36	19/10704	0.0620541	0.159244	0.107759	7153	1
R-HSA-392851	R-HSA-392851	Prostacyclin signalling through prostacyclin receptor	1/36	19/10704	0.0620541	0.159244	0.107759	54331	1
R-HSA-2132295	R-HSA-2132295	MHC class II antigen presentation	2/36	123/10704	0.0640463	0.159244	0.107759	10112/9493	2
R-HSA-176412	R-HSA-176412	Phosphorylation of the APC/C	1/36	20/10704	0.0652142	0.159244	0.107759	983	1
R-HSA-418217	R-HSA-418217	G beta:gamma signalling through PLC beta	1/36	20/10704	0.0652142	0.159244	0.107759	54331	1
R-HSA-5625900	R-HSA-5625900	RHO GTPases activate CIT	1/36	20/10704	0.0652142	0.159244	0.107759	10398	1
R-HSA-5627117	R-HSA-5627117	RHO GTPases Activate ROCKs	1/36	20/10704	0.0652142	0.159244	0.107759	10398	1
R-HSA-8964616	R-HSA-8964616	G beta:gamma signalling through CDC42	1/36	20/10704	0.0652142	0.159244	0.107759	54331	1
R-HSA-416572	R-HSA-416572	Sema4D induced cell migration and growth-cone collapse	1/36	21/10704	0.068364	0.163141	0.110396	10398	1
R-HSA-500657	R-HSA-500657	Presynaptic function of Kainate receptors	1/36	21/10704	0.068364	0.163141	0.110396	54331	1
R-HSA-69206	R-HSA-69206	G1/S Transition	2/36	131/10704	0.0714936	0.163214	0.110446	983/6241	2
R-HSA-113510	R-HSA-113510	E2F mediated regulation of DNA replication	1/36	22/10704	0.0715035	0.163214	0.110446	983	1
R-HSA-392170	R-HSA-392170	ADP signalling through P2Y purinoceptor 12	1/36	22/10704	0.0715035	0.163214	0.110446	54331	1
R-HSA-5365859	R-HSA-5365859	RA biosynthesis pathway	1/36	22/10704	0.0715035	0.163214	0.110446	1592	1
R-HSA-8856688	R-HSA-8856688	Golgi-to-ER retrograde transport	2/36	133/10704	0.0733983	0.164861	0.11156	10112/9493	2
R-HSA-112409	R-HSA-112409	RAF-independent MAPK1/3 activation	1/36	23/10704	0.0746327	0.164861	0.11156	983	1
R-HSA-202733	R-HSA-202733	Cell surface interactions at the vascular wall	2/36	137/10704	0.0772571	0.164861	0.11156	5196/5197	2
R-HSA-174048	R-HSA-174048	APC/C:Cdc20 mediated degradation of Cyclin B	1/36	24/10704	0.0777516	0.164861	0.11156	983	1
R-HSA-210500	R-HSA-210500	Glutamate Neurotransmitter Release Cycle	1/36	24/10704	0.0777516	0.164861	0.11156	6511	1
R-HSA-428930	R-HSA-428930	Thromboxane signalling through TP receptor	1/36	24/10704	0.0777516	0.164861	0.11156	54331	1
R-HSA-5627123	R-HSA-5627123	RHO GTPases activate PAKs	1/36	24/10704	0.0777516	0.164861	0.11156	10398	1
R-HSA-392451	R-HSA-392451	G beta:gamma signalling through PI3Kgamma	1/36	25/10704	0.0808603	0.164861	0.11156	54331	1
R-HSA-400685	R-HSA-400685	Sema4D in semaphorin signaling	1/36	25/10704	0.0808603	0.164861	0.11156	10398	1
R-HSA-418592	R-HSA-418592	ADP signalling through P2Y purinoceptor 1	1/36	25/10704	0.0808603	0.164861	0.11156	54331	1
R-HSA-9013507	R-HSA-9013507	NOTCH3 Activation and Transmission of Signal to the Nucleus	1/36	25/10704	0.0808603	0.164861	0.11156	10460	1
R-HSA-68875	R-HSA-68875	Mitotic Prophase	2/36	142/10704	0.0821701	0.16592	0.112277	983/9133	2
R-HSA-6803529	R-HSA-6803529	FGFR2 alternative splicing	1/36	26/10704	0.0839588	0.167918	0.113628	54845	1
R-HSA-202040	R-HSA-202040	G-protein activation	1/36	28/10704	0.0901254	0.176312	0.119309	54331	1
R-HSA-400042	R-HSA-400042	Adrenaline,noradrenaline inhibits insulin secretion	1/36	28/10704	0.0901254	0.176312	0.119309	54331	1
R-HSA-1296041	R-HSA-1296041	Activation of G protein gated Potassium channels	1/36	29/10704	0.0931935	0.176312	0.119309	54331	1
R-HSA-1296059	R-HSA-1296059	G protein gated Potassium channels	1/36	29/10704	0.0931935	0.176312	0.119309	54331	1
R-HSA-5669034	R-HSA-5669034	TNFs bind their physiological receptors	1/36	29/10704	0.0931935	0.176312	0.119309	939	1
R-HSA-997272	R-HSA-997272	Inhibition of voltage gated Ca2+ channels via Gbeta/gamma subunits	1/36	29/10704	0.0931935	0.176312	0.119309	54331	1
R-HSA-3928663	R-HSA-3928663	EPHA-mediated growth cone collapse	1/36	30/10704	0.0962516	0.180472	0.122124	10398	1
R-HSA-397795	R-HSA-397795	G-protein beta:gamma signalling	1/36	32/10704	0.102338	0.186878	0.126459	54331	1
R-HSA-451326	R-HSA-451326	Activation of kainate receptors upon glutamate binding	1/36	32/10704	0.102338	0.186878	0.126459	54331	1
R-HSA-456926	R-HSA-456926	Thrombin signalling through proteinase activated receptors (PARs)	1/36	32/10704	0.102338	0.186878	0.126459	54331	1
R-HSA-163359	R-HSA-163359	Glucagon signaling in metabolic regulation	1/36	33/10704	0.105366	0.187515	0.12689	54331	1
R-HSA-392518	R-HSA-392518	Signal amplification	1/36	33/10704	0.105366	0.187515	0.12689	54331	1
R-HSA-420092	R-HSA-420092	Glucagon-type ligand receptors	1/36	33/10704	0.105366	0.187515	0.12689	54331	1
R-HSA-69481	R-HSA-69481	G2/M Checkpoints	2/36	168/10704	0.109159	0.188648	0.127657	983/9133	2
R-HSA-983231	R-HSA-983231	Factors involved in megakaryocyte development and platelet production	2/36	168/10704	0.109159	0.188648	0.127657	10112/9493	2
R-HSA-9662851	R-HSA-9662851	Anti-inflammatory response favouring Leishmania parasite infection	2/36	169/10704	0.11024	0.188648	0.127657	9332/54331	2
R-HSA-9664433	R-HSA-9664433	Leishmania parasite growth and survival	2/36	169/10704	0.11024	0.188648	0.127657	9332/54331	2
R-HSA-1296065	R-HSA-1296065	Inwardly rectifying K+ channels	1/36	35/10704	0.111392	0.188648	0.127657	54331	1
R-HSA-8953750	R-HSA-8953750	Transcriptional Regulation by E2F6	1/36	35/10704	0.111392	0.188648	0.127657	6241	1
R-HSA-6804757	R-HSA-6804757	Regulation of TP53 Degradation	1/36	36/10704	0.114391	0.192176	0.130044	983	1
R-HSA-6806003	R-HSA-6806003	Regulation of TP53 Expression and Degradation	1/36	37/10704	0.117379	0.195632	0.132383	983	1
R-HSA-5689896	R-HSA-5689896	Ovarian tumor domain proteases	1/36	38/10704	0.120358	0.197462	0.133621	983	1
R-HSA-8864260	R-HSA-8864260	Transcriptional regulation by the AP-2 (TFAP2) family of transcription factors	1/36	38/10704	0.120358	0.197462	0.133621	4605	1
R-HSA-445355	R-HSA-445355	Smooth Muscle Contraction	1/36	40/10704	0.126286	0.205582	0.139116	10398	1
R-HSA-2173782	R-HSA-2173782	Binding and Uptake of Ligands by Scavenger Receptors	1/36	42/10704	0.132176	0.208619	0.141171	9332	1
R-HSA-381676	R-HSA-381676	Glucagon-like Peptide-1 (GLP1) regulates insulin secretion	1/36	42/10704	0.132176	0.208619	0.141171	54331	1
R-HSA-6814122	R-HSA-6814122	Cooperation of PDCL (PhLP1) and TRiC/CCT in G-protein beta folding	1/36	42/10704	0.132176	0.208619	0.141171	54331	1
R-HSA-432040	R-HSA-432040	Vasopressin regulates renal water homeostasis via Aquaporins	1/36	43/10704	0.135106	0.208619	0.141171	54331	1
R-HSA-5362517	R-HSA-5362517	Signaling by Retinoic Acid	1/36	43/10704	0.135106	0.208619	0.141171	1592	1
R-HSA-977444	R-HSA-977444	GABA B receptor activation	1/36	43/10704	0.135106	0.208619	0.141171	54331	1
R-HSA-991365	R-HSA-991365	Activation of GABAB receptors	1/36	43/10704	0.135106	0.208619	0.141171	54331	1
R-HSA-4615885	R-HSA-4615885	SUMOylation of DNA replication proteins	1/36	45/10704	0.140937	0.216035	0.146189	7153	1
R-HSA-5617833	R-HSA-5617833	Cilium Assembly	2/36	201/10704	0.146234	0.22253	0.150584	4751/983	2
R-HSA-6811442	R-HSA-6811442	Intra-Golgi and retrograde Golgi-to-ER traffic	2/36	202/10704	0.147397	0.222686	0.150689	10112/9493	2
R-HSA-418597	R-HSA-418597	G alpha (z) signalling events	1/36	48/10704	0.149613	0.222828	0.150786	54331	1
R-HSA-6791312	R-HSA-6791312	TP53 Regulates Transcription of Cell Cycle Genes	1/36	48/10704	0.149613	0.222828	0.150786	983	1
R-HSA-9012852	R-HSA-9012852	Signaling by NOTCH3	1/36	49/10704	0.152486	0.225507	0.152599	10460	1
R-HSA-112310	R-HSA-112310	Neurotransmitter release cycle	1/36	51/10704	0.158204	0.232327	0.157214	6511	1
R-HSA-445717	R-HSA-445717	Aquaporin-mediated transport	1/36	52/10704	0.161048	0.234862	0.158929	54331	1
R-HSA-9604323	R-HSA-9604323	Negative regulation of NOTCH4 signaling	1/36	54/10704	0.16671	0.241442	0.163381	10460	1
R-HSA-977443	R-HSA-977443	GABA receptor activation	1/36	60/10704	0.183472	0.263898	0.178578	54331	1
R-HSA-4086398	R-HSA-4086398	Ca2+ pathway	1/36	62/10704	0.188986	0.26998	0.182693	54331	1
R-HSA-8878171	R-HSA-8878171	Transcriptional regulation by RUNX1	2/36	239/10704	0.191624	0.271899	0.183992	10398/5196	2
R-HSA-373755	R-HSA-373755	Semaphorin interactions	1/36	65/10704	0.19719	0.277918	0.188065	10398	1
R-HSA-211897	R-HSA-211897	Cytochrome P450 - arranged by substrate type	1/36	66/10704	0.199906	0.279869	0.189385	1592	1
R-HSA-6802952	R-HSA-6802952	Signaling by BRAF and RAF fusions	1/36	67/10704	0.202614	0.281781	0.190679	54845	1
R-HSA-9658195	R-HSA-9658195	Leishmania infection	2/36	252/10704	0.207593	0.286807	0.19408	9332/54331	2
R-HSA-70171	R-HSA-70171	Glycolysis	1/36	71/10704	0.213355	0.292841	0.198163	3099	1
R-HSA-5654738	R-HSA-5654738	Signaling by FGFR2	1/36	73/10704	0.218673	0.298191	0.201783	54845	1
R-HSA-2299718	R-HSA-2299718	Condensation of Prophase Chromosomes	1/36	74/10704	0.221319	0.299852	0.202907	983	1
R-HSA-9009391	R-HSA-9009391	Extra-nuclear estrogen signaling	1/36	77/10704	0.229204	0.307569	0.208129	54331	1
R-HSA-112315	R-HSA-112315	Transmission across Chemical Synapses	2/36	270/10704	0.229944	0.307569	0.208129	54331/6511	2
R-HSA-422356	R-HSA-422356	Regulation of insulin secretion	1/36	78/10704	0.231815	0.308109	0.208495	54331	1
R-HSA-6806834	R-HSA-6806834	Signaling by MET	1/36	79/10704	0.234418	0.309609	0.20951	10653	1
R-HSA-416482	R-HSA-416482	G alpha (12/13) signalling events	1/36	80/10704	0.237012	0.311078	0.210504	54331	1
R-HSA-9013694	R-HSA-9013694	Signaling by NOTCH4	1/36	82/10704	0.242174	0.31588	0.213753	10460	1
R-HSA-6802957	R-HSA-6802957	Oncogenic MAPK signaling	1/36	84/10704	0.247303	0.320578	0.216932	54845	1
R-HSA-216083	R-HSA-216083	Integrin cell surface interactions	1/36	85/10704	0.249854	0.321898	0.217826	7412	1
R-HSA-190236	R-HSA-190236	Signaling by FGFR	1/36	87/10704	0.254932	0.326437	0.220897	54845	1
R-HSA-418346	R-HSA-418346	Platelet homeostasis	1/36	88/10704	0.257458	0.326575	0.220991	54331	1
R-HSA-5687128	R-HSA-5687128	MAPK6/MAPK4 signaling	1/36	89/10704	0.259976	0.326575	0.220991	983	1
R-HSA-1852241	R-HSA-1852241	Organelle biogenesis and maintenance	2/36	296/10704	0.262523	0.326575	0.220991	4751/983	2
R-HSA-70326	R-HSA-70326	Glucose metabolism	1/36	91/10704	0.264988	0.326575	0.220991	3099	1
R-HSA-877300	R-HSA-877300	Interferon gamma signaling	1/36	91/10704	0.264988	0.326575	0.220991	7412	1
R-HSA-9006931	R-HSA-9006931	Signaling by Nuclear Receptors	2/36	299/10704	0.266294	0.326575	0.220991	1592/54331	2
R-HSA-111885	R-HSA-111885	Opioid Signalling	1/36	92/10704	0.267481	0.326575	0.220991	54331	1
R-HSA-2682334	R-HSA-2682334	EPH-Ephrin signaling	1/36	92/10704	0.267481	0.326575	0.220991	10398	1
R-HSA-373080	R-HSA-373080	Class B/2 (Secretin family receptors)	1/36	95/10704	0.274911	0.328019	0.221968	54331	1
R-HSA-390466	R-HSA-390466	Chaperonin-mediated protein folding	1/36	95/10704	0.274911	0.328019	0.221968	54331	1
R-HSA-5625740	R-HSA-5625740	RHO GTPases activate PKNs	1/36	95/10704	0.274911	0.328019	0.221968	10398	1
R-HSA-69473	R-HSA-69473	G2/M DNA damage checkpoint	1/36	95/10704	0.274911	0.328019	0.221968	983	1
R-HSA-391251	R-HSA-391251	Protein folding	1/36	101/10704	0.289553	0.343537	0.232469	54331	1
R-HSA-5668541	R-HSA-5668541	TNFR2 non-canonical NF-kB pathway	1/36	102/10704	0.291965	0.344453	0.233089	939	1
R-HSA-1296071	R-HSA-1296071	Potassium Channels	1/36	103/10704	0.294369	0.345349	0.233695	54331	1
R-HSA-211945	R-HSA-211945	Phase I - Functionalization of compounds	1/36	106/10704	0.301534	0.351459	0.23783	1592	1
R-HSA-163685	R-HSA-163685	Integration of energy metabolism	1/36	108/10704	0.306272	0.351459	0.23783	54331	1
R-HSA-425393	R-HSA-425393	Transport of inorganic cations/anions and amino acids/oligopeptides	1/36	108/10704	0.306272	0.351459	0.23783	6511	1
R-HSA-6785807	R-HSA-6785807	Interleukin-4 and Interleukin-13 signaling	1/36	108/10704	0.306272	0.351459	0.23783	7412	1
R-HSA-8878166	R-HSA-8878166	Transcriptional regulation by RUNX2	1/36	121/10704	0.336312	0.383834	0.259737	983	1
R-HSA-198933	R-HSA-198933	Immunoregulatory interactions between a Lymphoid and a non-Lymphoid cell	1/36	132/10704	0.360739	0.409488	0.277097	7412	1
R-HSA-9660821	R-HSA-9660821	ADORA2B mediated anti-inflammatory cytokines production	1/36	134/10704	0.365086	0.412193	0.278928	54331	1
R-HSA-194840	R-HSA-194840	Rho GTPase cycle	1/36	138/10704	0.373692	0.419655	0.283977	55789	1
R-HSA-3858494	R-HSA-3858494	Beta-catenin independent WNT signaling	1/36	146/10704	0.390567	0.436272	0.295222	54331	1
R-HSA-112316	R-HSA-112316	Neuronal System	2/36	410/10704	0.403631	0.448479	0.303482	54331/6511	2
R-HSA-5633007	R-HSA-5633007	Regulation of TP53 Activity	1/36	160/10704	0.41904	0.46315	0.31341	983	1
R-HSA-69242	R-HSA-69242	S Phase	1/36	162/10704	0.423001	0.46508	0.314715	113130	1
R-HSA-3108232	R-HSA-3108232	SUMO E3 ligases SUMOylate target proteins	1/36	182/10704	0.46119	0.504426	0.341341	7153	1
R-HSA-2990846	R-HSA-2990846	SUMOylation	1/36	188/10704	0.472159	0.513748	0.347649	7153	1
R-HSA-6798695	R-HSA-6798695	Neutrophil degranulation	2/36	480/10704	0.484535	0.524497	0.354923	5473-12-01	2
R-HSA-397014	R-HSA-397014	Muscle contraction	1/36	197/10704	0.488207	0.525761	0.355778	10398	1
R-HSA-913531	R-HSA-913531	Interferon Signaling	1/36	199/10704	0.491708	0.52683	0.356502	7412	1
R-HSA-112314	R-HSA-112314	Neurotransmitter receptors and postsynaptic signal transmission	1/36	205/10704	0.502073	0.535205	0.362168	54331	1
R-HSA-211859	R-HSA-211859	Biological oxidations	1/36	220/10704	0.527094	0.559039	0.378297	1592	1
R-HSA-8939211	R-HSA-8939211	ESR-mediated signaling	1/36	223/10704	0.531949	0.561353	0.379863	54331	1
R-HSA-157118	R-HSA-157118	Signaling by NOTCH	1/36	236/10704	0.552435	0.580056	0.392519	10460	1
R-HSA-425407	R-HSA-425407	SLC-mediated transmembrane transport	1/36	251/10704	0.57499	0.600736	0.406513	6511	1
R-HSA-5684996	R-HSA-5684996	MAPK1/MAPK3 signaling	1/36	286/10704	0.623406	0.648095	0.438561	983	1
R-HSA-71387	R-HSA-71387	Metabolism of carbohydrates	1/36	295/10704	0.634962	0.656232	0.444067	3099	1
R-HSA-5688426	R-HSA-5688426	Deubiquitination	1/36	297/10704	0.637482	0.656232	0.444067	983	1
R-HSA-1474244	R-HSA-1474244	Extracellular matrix organization	1/36	301/10704	0.642473	0.658143	0.44536	7412	1
R-HSA-5683057	R-HSA-5683057	MAPK family signaling cascades	1/36	325/10704	0.671045	0.684075	0.462908	983	1
R-HSA-195721	R-HSA-195721	Signaling by WNT	1/36	332/10704	0.678952	0.688791	0.466099	54331	1
R-HSA-3700989	R-HSA-3700989	Transcriptional Regulation by TP53	1/36	365/10704	0.713804	0.720668	0.48767	983	1
R-HSA-5663202	R-HSA-5663202	Diseases of signal transduction by growth factor receptors and second messengers	1/36	387/10704	0.734965	0.738482	0.499725	54845	1
R-HSA-449147	R-HSA-449147	Signaling by Interleukins	1/36	461/10704	0.79556	0.79556	0.538349	7412	1
