# Supplementary material for: Integrated Transcriptomic Analysis Reveals a Distinctive Role of YAP1 in Extramedullary Invasion and Therapeutic Sensitivity of Multiple Myeloma
Source: Front Oncol. 2022 Jan 4;11:787814. doi: 10.3389/fonc.2021.787814 (PMC8763979; doi:10.3389/fonc.2021.787814)
Supplement: Supplementary file 8 [file Table_6.xlsx]

## Sheet: gsea_report_for_A_1623832503414
NAME	SIZE	ES	NES	NOM p-val	FDR q-val	FWER p-val	RANK AT MAX	LEADING EDGE
REACTOME_TRNA_PROCESSING	105	0.661309	2.73443	0	0	0	3587	tags=65%, list=18%, signal=78%
REACTOME_PROCESSING_OF_CAPPED_INTRON_CONTAINING_PRE_MRNA	228	0.676959	2.67611	0	0	0	4360	tags=74%, list=22%, signal=94%
REACTOME_MRNA_SPLICING	180	0.685338	2.59123	0	0	0	4360	tags=74%, list=22%, signal=93%
REACTOME_TRANSLATION	267	0.637083	2.59031	0	0	0	4037	tags=57%, list=20%, signal=70%
REACTOME_TRNA_PROCESSING_IN_THE_NUCLEUS	57	0.751733	2.58755	0	0	0	3587	tags=79%, list=18%, signal=96%
REACTOME_RRNA_PROCESSING	178	0.64671	2.58217	0	0	0	3646	tags=49%, list=18%, signal=60%
REACTOME_NUCLEOTIDE_EXCISION_REPAIR	108	0.671916	2.57807	0	0	0	4776	tags=70%, list=24%, signal=92%
REACTOME_HIV_LIFE_CYCLE	142	0.601539	2.55498	0	0	0	3849	tags=62%, list=19%, signal=76%
REACTOME_HIV_INFECTION	221	0.558077	2.5389	0	0	0	3920	tags=61%, list=19%, signal=75%
REACTOME_HOST_INTERACTIONS_OF_HIV_FACTORS	127	0.581305	2.53359	0	0	0	3920	tags=65%, list=19%, signal=81%
REACTOME_GLOBAL_GENOME_NUCLEOTIDE_EXCISION_REPAIR_GG_NER	82	0.693159	2.52081	0	0	0	3943	tags=63%, list=20%, signal=79%
REACTOME_SUMOYLATION_OF_RNA_BINDING_PROTEINS	44	0.657705	2.51727	0	0	0	3505	tags=70%, list=17%, signal=85%
REACTOME_TRANSPORT_OF_MATURE_TRANSCRIPT_TO_CYTOPLASM	73	0.676662	2.5114	0	0	0	3794	tags=70%, list=19%, signal=86%
REACTOME_DUAL_INCISION_IN_TC_NER	64	0.689329	2.49868	0	0	0	3750	tags=66%, list=19%, signal=80%
REACTOME_UCH_PROTEINASES	90	0.622878	2.49804	0	0	0	3920	tags=61%, list=19%, signal=76%
REACTOME_DEADENYLATION_DEPENDENT_MRNA_DECAY	55	0.633284	2.49529	0	0	0	5839	tags=80%, list=29%, signal=112%
REACTOME_S_PHASE	158	0.671399	2.48525	0	0	0	3767	tags=72%, list=19%, signal=87%
REACTOME_SUMOYLATION_OF_DNA_DAMAGE_RESPONSE_AND_REPAIR_PROTEINS	74	0.580175	2.48188	0	0	0	3505	tags=59%, list=17%, signal=72%
REACTOME_NS1_MEDIATED_EFFECTS_ON_HOST_PATHWAYS	39	0.744312	2.47481	0	0	0	3427	tags=77%, list=17%, signal=92%
REACTOME_VIRAL_MESSENGER_RNA_SYNTHESIS	43	0.752425	2.47193	0	0	0	3517	tags=81%, list=17%, signal=98%
REACTOME_SNRNP_ASSEMBLY	51	0.762426	2.4693	0	0	0	3427	tags=82%, list=17%, signal=99%
REACTOME_RNA_POLYMERASE_II_TRANSCRIBES_SNRNA_GENES	73	0.632062	2.46513	0	0	0	3653	tags=59%, list=18%, signal=72%
REACTOME_TRANSCRIPTION_COUPLED_NUCLEOTIDE_EXCISION_REPAIR_TC_NER	77	0.688135	2.45801	0	0	0	4776	tags=75%, list=24%, signal=98%
REACTOME_DNA_REPLICATION_PRE_INITIATION	82	0.744099	2.44917	0	0	0	3439	tags=77%, list=17%, signal=92%
REACTOME_RNA_POLYMERASE_II_TRANSCRIPTION_TERMINATION	58	0.655218	2.44812	0	0	0	3075	tags=57%, list=15%, signal=67%
REACTOME_SWITCHING_OF_ORIGINS_TO_A_POST_REPLICATIVE_STATE	87	0.719295	2.44716	0	0	0	3920	tags=82%, list=19%, signal=101%
REACTOME_TRANSPORT_OF_MATURE_MRNAS_DERIVED_FROM_INTRONLESS_TRANSCRIPTS	41	0.74269	2.44105	0	3.4448e-05	0.001	3587	tags=80%, list=18%, signal=98%
REACTOME_RRNA_MODIFICATION_IN_THE_NUCLEUS_AND_CYTOSOL	56	0.729004	2.43029	0	6.70933e-05	0.002	3412	tags=68%, list=17%, signal=81%
REACTOME_DEGRADATION_OF_GLI1_BY_THE_PROTEASOME	57	0.679149	2.42857	0	6.47797e-05	0.002	3920	tags=74%, list=19%, signal=91%
REACTOME_APC_C_CDH1_MEDIATED_DEGRADATION_OF_CDC20_AND_OTHER_APC_C_CDH1_TARGETED_PROTEINS_IN_LATE_MITOSIS_EARLY_G1	70	0.757462	2.4283	0	6.26204e-05	0.002	3767	tags=79%, list=19%, signal=96%
REACTOME_DNA_REPLICATION	124	0.696132	2.42491	0	6.06004e-05	0.002	3943	tags=80%, list=20%, signal=99%
REACTOME_REGULATION_OF_MRNA_STABILITY_BY_PROTEINS_THAT_BIND_AU_RICH_ELEMENTS	82	0.682399	2.42282	0	5.87066e-05	0.002	3920	tags=70%, list=19%, signal=86%
REACTOME_ASSEMBLY_OF_THE_PRE_REPLICATIVE_COMPLEX	65	0.783098	2.41263	0	8.14465e-05	0.003	3439	tags=80%, list=17%, signal=96%
REACTOME_INTERACTIONS_OF_REV_WITH_HOST_CELLULAR_PROTEINS	36	0.756189	2.39231	0	0.000181775	0.007	3427	tags=81%, list=17%, signal=97%
REACTOME_MITOCHONDRIAL_TRANSLATION	92	0.778632	2.38799	0	0.000205333	0.008	3196	tags=82%, list=16%, signal=96%
REACTOME_FORMATION_OF_INCISION_COMPLEX_IN_GG_NER	41	0.667154	2.38506	0	0.000199629	0.008	3750	tags=63%, list=19%, signal=78%
REACTOME_TRNA_AMINOACYLATION	39	0.746881	2.38176	0	0.000194234	0.008	4439	tags=85%, list=22%, signal=108%
REACTOME_G2_M_CHECKPOINTS	152	0.622289	2.37213	0	0.000231816	0.008	3939	tags=70%, list=20%, signal=86%
REACTOME_CELL_CYCLE_CHECKPOINTS	273	0.632223	2.37136	0	0.000225872	0.008	3490	tags=60%, list=17%, signal=72%
REACTOME_G1_S_DNA_DAMAGE_CHECKPOINTS	65	0.635128	2.37078	0	0.000220225	0.008	4205	tags=74%, list=21%, signal=93%
REACTOME_INTERACTIONS_OF_VPR_WITH_HOST_CELLULAR_PROTEINS	36	0.737129	2.37075	0	0.000214854	0.008	3427	tags=78%, list=17%, signal=94%
REACTOME_RESOLUTION_OF_ABASIC_SITES_AP_SITES	37	0.776136	2.36861	0	0.000209738	0.008	2224	tags=57%, list=11%, signal=64%
REACTOME_ORC1_REMOVAL_FROM_CHROMATIN	68	0.725535	2.36213	0	0.000250237	0.01	3920	tags=84%, list=19%, signal=104%
REACTOME_INFLUENZA_INFECTION	136	0.591788	2.36056	0	0.00024455	0.01	3646	tags=43%, list=18%, signal=53%
REACTOME_NUCLEAR_IMPORT_OF_REV_PROTEIN	33	0.751261	2.3603	0	0.000239116	0.01	3427	tags=82%, list=17%, signal=98%
REACTOME_SUMOYLATION_OF_SUMOYLATION_PROTEINS	33	0.747667	2.35972	0	0.000233918	0.01	3505	tags=82%, list=17%, signal=99%
REACTOME_FORMATION_OF_TC_NER_PRE_INCISION_COMPLEX	52	0.651996	2.35887	0	0.000228941	0.01	4776	tags=73%, list=24%, signal=96%
REACTOME_CYCLIN_A_CDK2_ASSOCIATED_EVENTS_AT_S_PHASE_ENTRY	83	0.612071	2.35867	0.00205761	0.000224171	0.01	3920	tags=69%, list=19%, signal=85%
REACTOME_MITOTIC_METAPHASE_AND_ANAPHASE	223	0.645658	2.35735	0	0.000219596	0.01	3514	tags=62%, list=17%, signal=74%
REACTOME_TRANSPORT_OF_THE_SLBP_DEPENDANT_MATURE_MRNA	35	0.757263	2.35217	0	0.000215204	0.01	3446	tags=83%, list=17%, signal=100%
REACTOME_MITOTIC_G1_PHASE_AND_G1_S_TRANSITION	146	0.659496	2.35212	0	0.000210984	0.01	2624	tags=58%, list=13%, signal=66%
REACTOME_PROCESSING_OF_CAPPED_INTRONLESS_PRE_MRNA	27	0.709901	2.34767	0	0.000206927	0.01	2952	tags=59%, list=15%, signal=69%
REACTOME_MRNA_SPLICING_MINOR_PATHWAY	51	0.758545	2.34575	0	0.000227188	0.011	3110	tags=73%, list=15%, signal=86%
REACTOME_APC_C_MEDIATED_DEGRADATION_OF_CELL_CYCLE_PROTEINS	84	0.712613	2.34503	0	0.000222981	0.011	3920	tags=79%, list=19%, signal=97%
REACTOME_STABILIZATION_OF_P53	54	0.758067	2.34144	0	0.000233713	0.011	4363	tags=83%, list=22%, signal=106%
REACTOME_DUAL_INCISION_IN_GG_NER	40	0.738594	2.33852	0	0.000246715	0.012	3943	tags=75%, list=20%, signal=93%
REACTOME_SUMOYLATION_OF_DNA_REPLICATION_PROTEINS	44	0.738281	2.33554	0	0.000256582	0.012	3505	tags=77%, list=17%, signal=93%
REACTOME_EXPORT_OF_VIRAL_RIBONUCLEOPROTEINS_FROM_NUCLEUS	31	0.760144	2.3294	0	0.000286573	0.014	3427	tags=84%, list=17%, signal=101%
REACTOME_DNA_REPAIR	306	0.529401	2.32824	0	0.000281715	0.014	3856	tags=55%, list=19%, signal=66%
REACTOME_POSTMITOTIC_NUCLEAR_PORE_COMPLEX_NPC_REFORMATION	27	0.766547	2.32778	0	0.00027702	0.014	3505	tags=85%, list=17%, signal=103%
REACTOME_SEPARATION_OF_SISTER_CHROMATIDS	180	0.636324	2.32708	0	0.000272479	0.014	3478	tags=62%, list=17%, signal=74%
REACTOME_SUMOYLATION_OF_UBIQUITINYLATION_PROTEINS	38	0.659037	2.3269	0	0.000268084	0.014	3505	tags=68%, list=17%, signal=83%
REACTOME_M_PHASE	378	0.576696	2.3267	0	0.000263829	0.014	3514	tags=56%, list=17%, signal=66%
REACTOME_DEGRADATION_OF_AXIN	52	0.724789	2.31682	0	0.000293399	0.015	3920	tags=73%, list=19%, signal=90%
REACTOME_DNA_DAMAGE_BYPASS	47	0.684154	2.31453	0	0.000303772	0.016	3968	tags=68%, list=20%, signal=85%
REACTOME_FORMATION_OF_RNA_POL_II_ELONGATION_COMPLEX	55	0.634466	2.29899	0	0.000416927	0.02	3852	tags=64%, list=19%, signal=78%
REACTOME_REGULATION_OF_RAS_BY_GAPS	64	0.628986	2.29758	0	0.000422781	0.02	3920	tags=70%, list=19%, signal=87%
REACTOME_DNA_DAMAGE_RECOGNITION_IN_GG_NER	38	0.635166	2.29656	0	0.000432322	0.021	4121	tags=53%, list=20%, signal=66%
REACTOME_NUCLEAR_PORE_COMPLEX_NPC_DISASSEMBLY	35	0.746827	2.29095	0	0.000452427	0.021	3427	tags=83%, list=17%, signal=100%
REACTOME_MRNA_CAPPING	28	0.707946	2.28216	0	0.000484273	0.024	3517	tags=71%, list=17%, signal=86%
REACTOME_THE_CITRIC_ACID_TCA_CYCLE_AND_RESPIRATORY_ELECTRON_TRANSPORT	160	0.526879	2.27759	0.00205761	0.000519776	0.027	4232	tags=74%, list=21%, signal=93%
REACTOME_HIV_TRANSCRIPTION_INITIATION	45	0.615631	2.2763	0	0.000512556	0.027	3517	tags=64%, list=17%, signal=78%
REACTOME_ANTIVIRAL_MECHANISM_BY_IFN_STIMULATED_GENES	77	0.625812	2.2738	0	0.000516927	0.028	3696	tags=60%, list=18%, signal=73%
REACTOME_RNA_POLYMERASE_I_TRANSCRIPTION_TERMINATION	30	0.673683	2.2735	0	0.000509941	0.028	3467	tags=73%, list=17%, signal=88%
REACTOME_SCF_SKP2_MEDIATED_DEGRADATION_OF_P27_P21	58	0.644958	2.27126	0.00209205	0.000515665	0.029	3920	tags=78%, list=19%, signal=96%
REACTOME_MITOCHONDRIAL_TRNA_AMINOACYLATION	19	0.73408	2.26794	0	0.000521238	0.029	4439	tags=79%, list=22%, signal=101%
REACTOME_FORMATION_OF_THE_EARLY_ELONGATION_COMPLEX	30	0.720856	2.26404	0	0.000553167	0.031	3849	tags=77%, list=19%, signal=95%
REACTOME_MITOTIC_G2_G2_M_PHASES	187	0.551377	2.26306	0.00416667	0.000546076	0.031	3966	tags=60%, list=20%, signal=75%
REACTOME_SYNTHESIS_OF_ACTIVE_UBIQUITIN_ROLES_OF_E1_AND_E2_ENZYMES	30	0.651564	2.24922	0	0.000665676	0.035	3903	tags=53%, list=19%, signal=66%
REACTOME_TRANSLESION_SYNTHESIS_BY_Y_FAMILY_DNA_POLYMERASES_BYPASSES_LESIONS_ON_DNA_TEMPLATE	38	0.695814	2.24573	0	0.000680775	0.035	3968	tags=68%, list=20%, signal=85%
REACTOME_RNA_POLYMERASE_I_TRANSCRIPTION_INITIATION	46	0.564792	2.23264	0	0.000851634	0.042	3467	tags=63%, list=17%, signal=76%
REACTOME_RESPIRATORY_ELECTRON_TRANSPORT	89	0.723372	2.22928	0	0.000887489	0.044	4742	tags=89%, list=24%, signal=116%
REACTOME_RESPIRATORY_ELECTRON_TRANSPORT_ATP_SYNTHESIS_BY_CHEMIOSMOTIC_COUPLING_AND_HEAT_PRODUCTION_BY_UNCOUPLING_PROTEINS	111	0.605214	2.22667	0	0.00092266	0.045	4490	tags=83%, list=22%, signal=106%
REACTOME_AUF1_HNRNP_D0_BINDS_AND_DESTABILIZES_MRNA	50	0.767298	2.22019	0	0.000982676	0.046	3920	tags=80%, list=19%, signal=99%
REACTOME_DEGRADATION_OF_DVL	54	0.660926	2.2105	0	0.00114977	0.049	3920	tags=76%, list=19%, signal=94%
REACTOME_NEGATIVE_REGULATION_OF_NOTCH4_SIGNALING	52	0.741418	2.18921	0	0.00151199	0.057	3920	tags=81%, list=19%, signal=100%
REACTOME_TRANSCRIPTION_OF_THE_HIV_GENOME	66	0.557127	2.1888	0	0.00150391	0.057	3653	tags=58%, list=18%, signal=70%
REACTOME_RESOLUTION_OF_AP_SITES_VIA_THE_MULTIPLE_NUCLEOTIDE_PATCH_REPLACEMENT_PATHWAY	25	0.813098	2.18731	0	0.00149821	0.057	2224	tags=68%, list=11%, signal=76%
REACTOME_MITOTIC_SPINDLE_CHECKPOINT	108	0.677538	2.18405	0	0.00155843	0.059	3474	tags=57%, list=17%, signal=69%
REACTOME_REGULATION_OF_RUNX3_EXPRESSION_AND_ACTIVITY	53	0.684977	2.17955	0	0.00160596	0.06	4363	tags=79%, list=22%, signal=101%
REACTOME_TRANSLESION_SYNTHESIS_BY_POLK	17	0.790775	2.17551	0	0.00169564	0.061	2714	tags=53%, list=13%, signal=61%
REACTOME_REGULATION_OF_PTEN_STABILITY_AND_ACTIVITY	66	0.569395	2.1732	0.00205761	0.00173584	0.063	3920	tags=62%, list=19%, signal=77%
REACTOME_RECOGNITION_OF_DNA_DAMAGE_BY_PCNA_CONTAINING_REPLICATION_COMPLEX	30	0.743656	2.17181	0	0.00173858	0.063	2386	tags=57%, list=12%, signal=64%
REACTOME_EXTENSION_OF_TELOMERES	49	0.652425	2.16741	0	0.00180075	0.067	2538	tags=57%, list=13%, signal=65%
REACTOME_DECTIN_1_MEDIATED_NONCANONICAL_NF_KB_SIGNALING	59	0.628502	2.16727	0	0.00178179	0.067	3920	tags=73%, list=19%, signal=90%
REACTOME_HIV_TRANSCRIPTION_ELONGATION	40	0.633991	2.15482	0.002	0.00206863	0.079	3849	tags=70%, list=19%, signal=86%
REACTOME_MITOTIC_PROMETAPHASE	194	0.601122	2.1536	0.00410678	0.00209636	0.079	3320	tags=51%, list=16%, signal=61%
REACTOME_REGULATION_OF_HMOX1_EXPRESSION_AND_ACTIVITY	62	0.681958	2.15295	0.00204082	0.00207497	0.079	3920	tags=74%, list=19%, signal=92%
REACTOME_HDR_THROUGH_SINGLE_STRAND_ANNEALING_SSA	36	0.675327	2.15164	0	0.00208268	0.081	2201	tags=53%, list=11%, signal=59%
REACTOME_DEFECTIVE_CFTR_CAUSES_CYSTIC_FIBROSIS	58	0.635271	2.15058	0.00397614	0.00210856	0.081	4025	tags=69%, list=20%, signal=86%
REACTOME_GAP_FILLING_DNA_REPAIR_SYNTHESIS_AND_LIGATION_IN_GG_NER	25	0.779664	2.14825	0	0.00213646	0.081	2714	tags=60%, list=13%, signal=69%
REACTOME_MTORC1_MEDIATED_SIGNALLING	23	0.661602	2.14523	0	0.00215499	0.083	5050	tags=78%, list=25%, signal=104%
REACTOME_TELOMERE_C_STRAND_LAGGING_STRAND_SYNTHESIS	33	0.730226	2.14368	0	0.00217122	0.084	2538	tags=61%, list=13%, signal=69%
REACTOME_REGULATION_OF_PLK1_ACTIVITY_AT_G2_M_TRANSITION	86	0.544204	2.14315	0.00835073	0.00215034	0.084	4178	tags=53%, list=21%, signal=67%
REACTOME_CYTOPROTECTION_BY_HMOX1	115	0.497558	2.14292	0	0.00213908	0.084	3933	tags=61%, list=20%, signal=75%
REACTOME_METABOLISM_OF_POLYAMINES	56	0.621002	2.14053	0	0.00215607	0.085	3920	tags=75%, list=19%, signal=93%
REACTOME_CRISTAE_FORMATION	29	0.647303	2.14044	0	0.00213592	0.085	4159	tags=86%, list=21%, signal=108%
REACTOME_RECRUITMENT_OF_MITOTIC_CENTROSOME_PROTEINS_AND_COMPLEXES	77	0.556627	2.13734	0.00408163	0.00219327	0.088	4295	tags=58%, list=21%, signal=74%
REACTOME_BRANCHED_CHAIN_AMINO_ACID_CATABOLISM	21	0.708966	2.13404	0	0.00229946	0.09	1902	tags=48%, list=9%, signal=53%
REACTOME_TERMINATION_OF_TRANSLESION_DNA_SYNTHESIS	31	0.692768	2.13373	0	0.0022857	0.091	3968	tags=71%, list=20%, signal=88%
REACTOME_COMPLEX_I_BIOGENESIS	48	0.757446	2.12689	0	0.00243485	0.097	4577	tags=94%, list=23%, signal=121%
REACTOME_TP53_REGULATES_TRANSCRIPTION_OF_DNA_REPAIR_GENES	58	0.511573	2.12629	0.0020284	0.00241311	0.097	5308	tags=76%, list=26%, signal=103%
REACTOME_NUCLEAR_ENVELOPE_BREAKDOWN	52	0.618994	2.12582	0.0021322	0.00240027	0.097	3504	tags=69%, list=17%, signal=84%
REACTOME_ABERRANT_REGULATION_OF_MITOTIC_EXIT_IN_CANCER_DUE_TO_RB1_DEFECTS	19	0.68346	2.12264	0	0.00250242	0.099	4979	tags=84%, list=25%, signal=112%
REACTOME_REGULATION_OF_TP53_ACTIVITY_THROUGH_PHOSPHORYLATION	90	0.539054	2.11675	0.00208333	0.00267175	0.106	1752	tags=33%, list=9%, signal=36%
REACTOME_PROCESSIVE_SYNTHESIS_ON_THE_C_STRAND_OF_THE_TELOMERE	19	0.762758	2.11662	0	0.00264872	0.106	2284	tags=58%, list=11%, signal=65%
REACTOME_MICRORNA_MIRNA_BIOGENESIS	23	0.690384	2.11566	0.002	0.00265593	0.107	3517	tags=61%, list=17%, signal=74%
REACTOME_APC_C_CDC20_MEDIATED_DEGRADATION_OF_CYCLIN_B	23	0.749139	2.11365	0.00208333	0.00269945	0.107	3758	tags=65%, list=19%, signal=80%
REACTOME_ACTIVATION_OF_ATR_IN_RESPONSE_TO_REPLICATION_STRESS	36	0.755934	2.10829	0	0.00281634	0.111	2201	tags=72%, list=11%, signal=81%
REACTOME_HDR_THROUGH_HOMOLOGOUS_RECOMBINATION_HRR	64	0.61346	2.10535	0.00215517	0.00286497	0.113	2224	tags=47%, list=11%, signal=53%
REACTOME_TRISTETRAPROLIN_TTP_ZFP36_BINDS_AND_DESTABILIZES_MRNA	17	0.708606	2.09981	0	0.00299018	0.117	4468	tags=82%, list=22%, signal=106%
REACTOME_REGULATION_OF_GLUCOKINASE_BY_GLUCOKINASE_REGULATORY_PROTEIN	31	0.632536	2.09851	0	0.00300303	0.118	3427	tags=77%, list=17%, signal=93%
REACTOME_AURKA_ACTIVATION_BY_TPX2	71	0.570023	2.09834	0.00826446	0.00297862	0.118	4295	tags=59%, list=21%, signal=75%
REACTOME_REGULATION_OF_HSF1_MEDIATED_HEAT_SHOCK_RESPONSE	78	0.460854	2.09189	0	0.00331458	0.13	4060	tags=62%, list=20%, signal=77%
REACTOME_PHOSPHORYLATION_OF_THE_APC_C	19	0.762356	2.08795	0.00212314	0.00342273	0.132	3758	tags=79%, list=19%, signal=97%
REACTOME_ACTIVATION_OF_THE_PRE_REPLICATIVE_COMPLEX	33	0.783674	2.08573	0	0.00347318	0.133	2113	tags=76%, list=10%, signal=84%
REACTOME_CYTOSOLIC_TRNA_AMINOACYLATION	22	0.778613	2.08001	0	0.00369198	0.141	3136	tags=82%, list=16%, signal=97%
REACTOME_CITRIC_ACID_CYCLE_TCA_CYCLE	21	0.726343	2.06932	0.0020284	0.00407826	0.151	3164	tags=81%, list=16%, signal=96%
REACTOME_TRANSLESION_SYNTHESIS_BY_POLH	19	0.699969	2.06687	0.00420168	0.00417104	0.156	3686	tags=58%, list=18%, signal=71%
REACTOME_CHROMOSOME_MAINTENANCE	119	0.576878	2.06626	0.00399202	0.00414812	0.157	2538	tags=54%, list=13%, signal=61%
REACTOME_PCNA_DEPENDENT_LONG_PATCH_BASE_EXCISION_REPAIR	21	0.829219	2.06602	0	0.00412287	0.157	2224	tags=76%, list=11%, signal=86%
REACTOME_TRANSCRIPTIONAL_REGULATION_BY_TP53	352	0.400967	2.06582	0.00416667	0.00409163	0.157	4137	tags=46%, list=21%, signal=57%
REACTOME_APC_CDC20_MEDIATED_DEGRADATION_OF_NEK2A	25	0.764251	2.06353	0.00213675	0.00416056	0.161	3758	tags=68%, list=19%, signal=83%
REACTOME_SIGNALING_BY_NOTCH4	80	0.463596	2.05861	0.00201207	0.00437037	0.166	4363	tags=61%, list=22%, signal=78%
REACTOME_ABORTIVE_ELONGATION_OF_HIV_1_TRANSCRIPT_IN_THE_ABSENCE_OF_TAT	21	0.740176	2.05441	0	0.00453425	0.168	3849	tags=76%, list=19%, signal=94%
REACTOME_INHIBITION_OF_THE_PROTEOLYTIC_ACTIVITY_OF_APC_C_REQUIRED_FOR_THE_ONSET_OF_ANAPHASE_BY_MITOTIC_SPINDLE_CHECKPOINT_COMPONENTS	20	0.773795	2.05258	0.00210526	0.00464615	0.172	3758	tags=80%, list=19%, signal=98%
REACTOME_ASYMMETRIC_LOCALIZATION_OF_PCP_PROTEINS	60	0.511344	2.04462	0.00410678	0.00496037	0.179	3920	tags=65%, list=19%, signal=80%
REACTOME_HOMOLOGOUS_DNA_PAIRING_AND_STRAND_EXCHANGE	41	0.650202	2.04291	0.00643777	0.00499698	0.181	1752	tags=49%, list=9%, signal=53%
REACTOME_THE_ROLE_OF_GTSE1_IN_G2_M_PROGRESSION_AFTER_G2_CHECKPOINT	71	0.560011	2.04107	0	0.00501949	0.182	3767	tags=70%, list=19%, signal=86%
REACTOME_POLYMERASE_SWITCHING_ON_THE_C_STRAND_OF_THE_TELOMERE	25	0.706407	2.03172	0.00417537	0.00547628	0.193	2538	tags=60%, list=13%, signal=69%
REACTOME_PROCESSING_OF_INTRONLESS_PRE_MRNAS	18	0.649999	2.02837	0	0.00562045	0.198	4711	tags=72%, list=23%, signal=94%
REACTOME_DNA_STRAND_ELONGATION	32	0.769902	2.01922	0	0.00607825	0.213	1456	tags=72%, list=7%, signal=77%
REACTOME_DOWNSTREAM_SIGNALING_EVENTS_OF_B_CELL_RECEPTOR_BCR	78	0.543566	2.01883	0.012987	0.00606177	0.213	3920	tags=60%, list=19%, signal=75%
REACTOME_LAGGING_STRAND_SYNTHESIS	20	0.796011	2.01742	0	0.00609602	0.214	2224	tags=80%, list=11%, signal=90%
REACTOME_CELLULAR_RESPONSE_TO_HYPOXIA	72	0.475942	2.01699	0.00202429	0.00608689	0.217	3920	tags=68%, list=19%, signal=84%
REACTOME_MRNA_DECAY_BY_5_TO_3_EXORIBONUCLEASE	15	0.673052	2.01688	0.002	0.00605088	0.217	5283	tags=80%, list=26%, signal=108%
REACTOME_DISEASES_OF_MITOTIC_CELL_CYCLE	37	0.558977	2.01501	0.0041841	0.00613795	0.218	3758	tags=57%, list=19%, signal=70%
REACTOME_TRNA_MODIFICATION_IN_THE_NUCLEUS_AND_CYTOSOL	41	0.494036	2.01322	0.00998004	0.00619306	0.222	5248	tags=68%, list=26%, signal=92%
REACTOME_MRNA_DECAY_BY_3_TO_5_EXORIBONUCLEASE	16	0.690164	2.00708	0	0.0066242	0.23	4468	tags=75%, list=22%, signal=96%
REACTOME_MITOCHONDRIAL_PROTEIN_IMPORT	63	0.476627	2.00522	0.0161943	0.00672833	0.234	3792	tags=60%, list=19%, signal=74%
REACTOME_DEADENYLATION_OF_MRNA	24	0.59706	2.00008	0.00609756	0.00701739	0.244	8137	tags=100%, list=40%, signal=167%
REACTOME_CELLULAR_RESPONSE_TO_HEAT_STRESS	97	0.399594	1.9992	0.00198807	0.007015	0.244	4060	tags=57%, list=20%, signal=71%
REACTOME_BUTYRATE_RESPONSE_FACTOR_1_BRF1_BINDS_AND_DESTABILIZES_MRNA	17	0.673773	1.98795	0.00408998	0.00760978	0.261	4468	tags=82%, list=22%, signal=106%
REACTOME_TRANSCRIPTIONAL_REGULATION_BY_E2F6	33	0.571404	1.98238	0.0103734	0.0079229	0.267	5083	tags=73%, list=25%, signal=97%
REACTOME_RESOLUTION_OF_SISTER_CHROMATID_COHESION	119	0.615592	1.97569	0.014553	0.00830453	0.277	2335	tags=44%, list=12%, signal=49%
REACTOME_DEGRADATION_OF_BETA_CATENIN_BY_THE_DESTRUCTION_COMPLEX	82	0.468643	1.97391	0.0182927	0.0083453	0.279	3920	tags=57%, list=19%, signal=71%
REACTOME_E2F_MEDIATED_REGULATION_OF_DNA_REPLICATION	21	0.724435	1.97275	0.0020284	0.00835962	0.28	2113	tags=62%, list=10%, signal=69%
REACTOME_NUCLEOBASE_BIOSYNTHESIS	15	0.679193	1.96769	0.00604839	0.00867759	0.289	2421	tags=73%, list=12%, signal=83%
REACTOME_TP53_REGULATES_METABOLIC_GENES	84	0.437636	1.96388	0.00621118	0.00896193	0.292	4100	tags=56%, list=20%, signal=70%
REACTOME_RNA_POLYMERASE_III_TRANSCRIPTION_INITIATION_FROM_TYPE_3_PROMOTER	28	0.518751	1.9552	0.0137255	0.00965957	0.311	4311	tags=79%, list=21%, signal=100%
REACTOME_CLEC7A_DECTIN_1_SIGNALING	95	0.463464	1.95034	0.0186335	0.0100179	0.317	3951	tags=54%, list=20%, signal=66%
REACTOME_PROCESSIVE_SYNTHESIS_ON_THE_LAGGING_STRAND	15	0.793819	1.93081	0.00212766	0.0116511	0.348	1456	tags=73%, list=7%, signal=79%
REACTOME_DNA_DOUBLE_STRAND_BREAK_REPAIR	150	0.472023	1.92994	0.00607287	0.0116695	0.35	3081	tags=47%, list=15%, signal=55%
REACTOME_KSRP_KHSRP_BINDS_AND_DESTABILIZES_MRNA	17	0.663705	1.92488	0.00194932	0.0121464	0.357	5071	tags=76%, list=25%, signal=102%
REACTOME_RHO_GTPASES_ACTIVATE_FORMINS	132	0.533012	1.92003	0.0188679	0.012565	0.369	2335	tags=38%, list=12%, signal=43%
REACTOME_FANCONI_ANEMIA_PATHWAY	35	0.519611	1.90895	0.0143149	0.013629	0.394	2695	tags=40%, list=13%, signal=46%
REACTOME_TRANSCRIPTION_OF_E2F_TARGETS_UNDER_NEGATIVE_CONTROL_BY_DREAM_COMPLEX	19	0.716568	1.90157	0.004158	0.0143684	0.407	3700	tags=58%, list=18%, signal=71%
REACTOME_CONVERSION_FROM_APC_C_CDC20_TO_APC_C_CDH1_IN_LATE_ANAPHASE	19	0.629809	1.89963	0.00626305	0.0144952	0.414	3758	tags=68%, list=19%, signal=84%
REACTOME_RNA_POLYMERASE_III_TRANSCRIPTION_INITIATION_FROM_TYPE_1_PROMOTER	28	0.510825	1.89825	0.00835073	0.0145281	0.416	4311	tags=82%, list=21%, signal=104%
REACTOME_PROTEIN_UBIQUITINATION	76	0.501647	1.88663	0.0119284	0.015707	0.432	3903	tags=50%, list=19%, signal=62%
REACTOME_HIV_ELONGATION_ARREST_AND_RECOVERY	31	0.57787	1.88588	0.0120968	0.0157231	0.435	3849	tags=61%, list=19%, signal=76%
REACTOME_SUMOYLATION_OF_CHROMATIN_ORGANIZATION_PROTEINS	60	0.440632	1.88378	0.00845666	0.0158502	0.436	3505	tags=55%, list=17%, signal=66%
REACTOME_INITIATION_OF_NUCLEAR_ENVELOPE_NE_REFORMATION	19	0.734462	1.88289	0.00420168	0.0158765	0.436	4274	tags=84%, list=21%, signal=107%
REACTOME_UB_SPECIFIC_PROCESSING_PROTEASES	179	0.432703	1.87857	0.00412371	0.0162226	0.448	3695	tags=51%, list=18%, signal=62%
REACTOME_NUCLEAR_ENVELOPE_NE_REASSEMBLY	69	0.520965	1.86773	0.0196507	0.0174361	0.47	3514	tags=59%, list=17%, signal=72%
REACTOME_HOMOLOGY_DIRECTED_REPAIR	122	0.476267	1.86656	0.00816326	0.0174844	0.472	2287	tags=42%, list=11%, signal=47%
REACTOME_TELOMERE_MAINTENANCE	94	0.524864	1.84356	0.00814664	0.0207131	0.522	3084	tags=59%, list=15%, signal=69%
REACTOME_REGULATION_OF_RUNX2_EXPRESSION_AND_ACTIVITY	70	0.450275	1.83626	0.00840336	0.0216853	0.541	3920	tags=63%, list=19%, signal=78%
REACTOME_CROSS_PRESENTATION_OF_SOLUBLE_EXOGENOUS_ANTIGENS_ENDOSOMES	47	0.523521	1.83609	0.0193966	0.0215903	0.542	3920	tags=81%, list=19%, signal=100%
REACTOME_CELLULAR_RESPONSE_TO_CHEMICAL_STRESS	149	0.381864	1.8359	0.0145833	0.0215082	0.543	3935	tags=55%, list=20%, signal=68%
REACTOME_G1_S_SPECIFIC_TRANSCRIPTION	29	0.70234	1.82922	0.0146444	0.0224299	0.556	2140	tags=59%, list=11%, signal=65%
REACTOME_TP53_REGULATES_TRANSCRIPTION_OF_GENES_INVOLVED_IN_G2_CELL_CYCLE_ARREST	17	0.664178	1.82848	0.00833333	0.0224116	0.558	2140	tags=47%, list=11%, signal=53%
REACTOME_G2_M_DNA_DAMAGE_CHECKPOINT	82	0.522791	1.82754	0.012	0.0224186	0.56	4028	tags=61%, list=20%, signal=76%
REACTOME_RESOLUTION_OF_D_LOOP_STRUCTURES_THROUGH_SYNTHESIS_DEPENDENT_STRAND_ANNEALING_SDSA	26	0.636285	1.8258	0.0187891	0.0225607	0.565	1752	tags=46%, list=9%, signal=50%
REACTOME_MITOCHONDRIAL_BIOGENESIS	90	0.362071	1.82254	0.00816326	0.0229937	0.574	4836	tags=57%, list=24%, signal=74%
REACTOME_DEUBIQUITINATION	256	0.374723	1.81985	0.0121704	0.0232322	0.578	3920	tags=46%, list=19%, signal=56%
REACTOME_FGFR2_ALTERNATIVE_SPLICING	26	0.549405	1.81855	0.0216963	0.0232844	0.579	3517	tags=69%, list=17%, signal=84%
REACTOME_RESOLUTION_OF_D_LOOP_STRUCTURES	32	0.577396	1.81805	0.026694	0.0232674	0.581	1811	tags=44%, list=9%, signal=48%
REACTOME_SYNTHESIS_OF_GLYCOSYLPHOSPHATIDYLINOSITOL_GPI	17	0.566873	1.81032	0.0188679	0.0243119	0.594	4366	tags=65%, list=22%, signal=83%
REACTOME_REGULATION_OF_TP53_ACTIVITY	158	0.39286	1.80564	0.0196507	0.0249019	0.604	3490	tags=38%, list=17%, signal=46%
REACTOME_G0_AND_EARLY_G1	27	0.674305	1.79981	0.00858369	0.0258239	0.618	2140	tags=48%, list=11%, signal=54%
REACTOME_RNA_POLYMERASE_III_TRANSCRIPTION	41	0.442589	1.79586	0.00796813	0.0263874	0.631	3757	tags=66%, list=19%, signal=81%
REACTOME_PTEN_REGULATION	135	0.351221	1.79425	0.0184805	0.0265175	0.638	3803	tags=50%, list=19%, signal=62%
REACTOME_HEDGEHOG_LIGAND_BIOGENESIS	61	0.44573	1.79055	0.0230608	0.0270436	0.649	3920	tags=64%, list=19%, signal=79%
REACTOME_POLO_LIKE_KINASE_MEDIATED_EVENTS	16	0.860522	1.77986	0.00419287	0.0289292	0.677	674	tags=56%, list=3%, signal=58%
REACTOME_METABOLISM_OF_NUCLEOTIDES	94	0.398719	1.77005	0.00804829	0.0306375	0.7	1995	tags=38%, list=10%, signal=42%
REACTOME_FCERI_MEDIATED_NF_KB_ACTIVATION	80	0.417113	1.76502	0.0487288	0.0313249	0.704	3930	tags=59%, list=19%, signal=73%
REACTOME_CYTOSOLIC_SENSORS_OF_PATHOGEN_ASSOCIATED_DNA	62	0.399649	1.76	0.0308008	0.0322697	0.718	4311	tags=55%, list=21%, signal=70%
REACTOME_BASE_EXCISION_REPAIR	74	0.535228	1.75545	0.0178218	0.03318	0.73	2448	tags=51%, list=12%, signal=58%
REACTOME_TRANSCRIPTION_OF_E2F_TARGETS_UNDER_NEGATIVE_CONTROL_BY_P107_RBL1_AND_P130_RBL2_IN_COMPLEX_WITH_HDAC1	16	0.70792	1.75172	0.0212766	0.0336995	0.739	3700	tags=56%, list=18%, signal=69%
REACTOME_NEDDYLATION	226	0.308309	1.74956	0.00835073	0.0339597	0.743	3947	tags=48%, list=20%, signal=59%
REACTOME_MITOTIC_PROPHASE	119	0.480966	1.74785	0.0181452	0.0342137	0.746	3504	tags=56%, list=17%, signal=68%
REACTOME_REGULATION_OF_EXPRESSION_OF_SLITS_AND_ROBOS	149	0.396049	1.74662	0.0479042	0.0343148	0.752	3920	tags=43%, list=19%, signal=53%
REACTOME_PROTEIN_METHYLATION	16	0.577747	1.74276	0.0189873	0.0349598	0.757	3592	tags=44%, list=18%, signal=53%
REACTOME_ANTIGEN_PROCESSING_UBIQUITINATION_PROTEASOME_DEGRADATION	296	0.284218	1.72146	0.00416667	0.0398414	0.805	3978	tags=46%, list=20%, signal=57%
REACTOME_ANCHORING_OF_THE_BASAL_BODY_TO_THE_PLASMA_MEMBRANE	96	0.385852	1.71258	0.0440252	0.0418397	0.818	4178	tags=47%, list=21%, signal=59%
REACTOME_RECRUITMENT_OF_NUMA_TO_MITOTIC_CENTROSOMES	88	0.433437	1.71226	0.0390947	0.0417201	0.818	4178	tags=53%, list=21%, signal=67%
REACTOME_REGULATION_OF_CHOLESTEROL_BIOSYNTHESIS_BY_SREBP_SREBF	53	0.444967	1.71195	0.0487805	0.0416015	0.82	3956	tags=42%, list=20%, signal=52%
REACTOME_TELOMERE_EXTENSION_BY_TELOMERASE	22	0.496339	1.71076	0.0273109	0.0416784	0.823	2905	tags=50%, list=14%, signal=58%
REACTOME_MTOR_SIGNALLING	40	0.439788	1.70828	0.0330578	0.0420606	0.825	5050	tags=70%, list=25%, signal=93%
REACTOME_PYRUVATE_METABOLISM_AND_CITRIC_ACID_TCA_CYCLE	53	0.429428	1.69212	0.0303644	0.046172	0.855	3444	tags=58%, list=17%, signal=70%
REACTOME_INTERCONVERSION_OF_NUCLEOTIDE_DI_AND_TRIPHOSPHATES	28	0.503469	1.68864	0.0407332	0.0468998	0.861	1571	tags=36%, list=8%, signal=39%
REACTOME_CLASS_I_PEROXISOMAL_MEMBRANE_PROTEIN_IMPORT	20	0.508565	1.68818	0.0294118	0.0468096	0.862	9917	tags=100%, list=49%, signal=197%
REACTOME_TP53_REGULATES_TRANSCRIPTION_OF_CELL_CYCLE_GENES	48	0.46539	1.6833	0.0346939	0.0479843	0.873	2140	tags=29%, list=11%, signal=33%
REACTOME_NEGATIVE_REGULATORS_OF_DDX58_IFIH1_SIGNALING	33	0.494436	1.68307	0.0408998	0.0478186	0.873	10208	tags=100%, list=51%, signal=202%
REACTOME_MAPK6_MAPK4_SIGNALING	88	0.360734	1.68279	0.020284	0.0476782	0.873	3977	tags=56%, list=20%, signal=69%
REACTOME_PROTEIN_LOCALIZATION	159	0.318031	1.67928	0.0227273	0.0483839	0.874	4279	tags=47%, list=21%, signal=59%
REACTOME_EUKARYOTIC_TRANSLATION_INITIATION	101	0.49302	1.67246	0.0755467	0.0501014	0.889	7804	tags=96%, list=39%, signal=156%
REACTOME_ASSOCIATION_OF_TRIC_CCT_WITH_TARGET_PROTEINS_DURING_BIOSYNTHESIS	34	0.423878	1.66934	0.0231579	0.0508234	0.892	1792	tags=32%, list=9%, signal=35%
REACTOME_PROCESSING_OF_DNA_DOUBLE_STRAND_BREAK_ENDS	84	0.454733	1.66199	0.0342742	0.0528476	0.904	3073	tags=48%, list=15%, signal=56%
REACTOME_TRANSCRIPTIONAL_REGULATION_BY_SMALL_RNAS	83	0.501287	1.65553	0.0362173	0.0546703	0.916	3517	tags=66%, list=17%, signal=80%
REACTOME_FORMATION_OF_ATP_BY_CHEMIOSMOTIC_COUPLING	16	0.61629	1.6478	0.0183673	0.0570655	0.925	3996	tags=94%, list=20%, signal=117%
REACTOME_RNA_POLYMERASE_III_CHAIN_ELONGATION	18	0.487207	1.6366	0.0378486	0.0606023	0.939	4311	tags=83%, list=21%, signal=106%
REACTOME_EPIGENETIC_REGULATION_OF_GENE_EXPRESSION	124	0.418538	1.62613	0.0322581	0.0639672	0.946	3374	tags=48%, list=17%, signal=58%
REACTOME_CYCLIN_A_B1_B2_ASSOCIATED_EVENTS_DURING_G2_M_TRANSITION	24	0.654524	1.62331	0.0660981	0.0647221	0.949	2080	tags=50%, list=10%, signal=56%
REACTOME_GLYCOLYSIS	71	0.385391	1.61916	0.030426	0.0659745	0.953	3427	tags=56%, list=17%, signal=68%
REACTOME_ACTIVATION_OF_THE_MRNA_UPON_BINDING_OF_THE_CAP_BINDING_COMPLEX_AND_EIFS_AND_SUBSEQUENT_BINDING_TO_43S	53	0.513994	1.61216	0.0584677	0.0687433	0.96	7752	tags=96%, list=38%, signal=156%
REACTOME_CYCLIN_D_ASSOCIATED_EVENTS_IN_G1	46	0.442521	1.61202	0.0526316	0.068509	0.96	2140	tags=30%, list=11%, signal=34%
REACTOME_REGULATION_OF_TP53_ACTIVITY_THROUGH_METHYLATION	19	0.494042	1.61179	0.0544747	0.0683092	0.961	4447	tags=53%, list=22%, signal=67%
REACTOME_SUMOYLATION	175	0.31194	1.61114	0.0101215	0.0683194	0.964	3505	tags=41%, list=17%, signal=49%
REACTOME_MITOPHAGY	27	0.451695	1.60554	0.0745342	0.0701314	0.969	3406	tags=48%, list=17%, signal=58%
REACTOME_ORGANELLE_BIOGENESIS_AND_MAINTENANCE	282	0.27748	1.59897	0.0270833	0.0725088	0.974	3996	tags=40%, list=20%, signal=49%
REACTOME_HEDGEHOG_ON_STATE	83	0.32569	1.57383	0.0344828	0.0829464	0.983	3920	tags=59%, list=19%, signal=73%
REACTOME_SIGNALING_BY_FGFR2_IIIA_TM	19	0.499817	1.55847	0.0951417	0.0897182	0.987	3517	tags=68%, list=17%, signal=83%
REACTOME_ABERRANT_REGULATION_OF_MITOTIC_G1_S_TRANSITION_IN_CANCER_DUE_TO_RB1_DEFECTS	17	0.554405	1.54752	0.0487288	0.0949709	0.992	1781	tags=41%, list=9%, signal=45%
REACTOME_ANTIGEN_PRESENTATION_FOLDING_ASSEMBLY_AND_PEPTIDE_LOADING_OF_CLASS_I_MHC	25	0.528556	1.54614	0.0918164	0.0952353	0.992	9517	tags=100%, list=47%, signal=189%
REACTOME_E3_UBIQUITIN_LIGASES_UBIQUITINATE_TARGET_PROTEINS	56	0.446455	1.53806	0.0930233	0.0990587	0.994	3903	tags=48%, list=19%, signal=60%
REACTOME_MITOCHONDRIAL_FATTY_ACID_BETA_OXIDATION	32	0.43902	1.53	0.0613861	0.103172	0.995	2260	tags=50%, list=11%, signal=56%
REACTOME_PCP_CE_PATHWAY	88	0.346802	1.52049	0.0849257	0.10796	0.995	3974	tags=53%, list=20%, signal=66%
REACTOME_DISEASES_ASSOCIATED_WITH_N_GLYCOSYLATION_OF_PROTEINS	16	0.595105	1.51403	0.0927419	0.111105	0.996	5265	tags=63%, list=26%, signal=85%
REACTOME_ENDOSOMAL_SORTING_COMPLEX_REQUIRED_FOR_TRANSPORT_ESCRT	29	0.413176	1.511	0.0875764	0.112516	0.996	5230	tags=62%, list=26%, signal=84%
REACTOME_NEGATIVE_EPIGENETIC_REGULATION_OF_RRNA_EXPRESSION	85	0.445229	1.50976	0.101365	0.11277	0.996	3771	tags=58%, list=19%, signal=71%
REACTOME_INTERLEUKIN_1_SIGNALING	97	0.333604	1.50313	0.0804124	0.11637	0.996	3930	tags=53%, list=19%, signal=65%
REACTOME_BUDDING_AND_MATURATION_OF_HIV_VIRION	26	0.416738	1.49887	0.0938124	0.118644	0.996	3822	tags=46%, list=19%, signal=57%
REACTOME_CHROMATIN_MODIFYING_ENZYMES	242	0.309365	1.4982	0.064257	0.118636	0.996	3288	tags=36%, list=16%, signal=42%
REACTOME_IRE1ALPHA_ACTIVATES_CHAPERONES	46	0.411335	1.49317	0.158664	0.12131	0.996	11886	tags=100%, list=59%, signal=243%
REACTOME_COPI_DEPENDENT_GOLGI_TO_ER_RETROGRADE_TRAFFIC	93	0.391889	1.48853	0.0739958	0.123761	0.996	956	tags=18%, list=5%, signal=19%
REACTOME_TGF_BETA_RECEPTOR_SIGNALING_ACTIVATES_SMADS	31	0.401689	1.48141	0.0961145	0.128221	0.997	12074	tags=100%, list=60%, signal=249%
REACTOME_TRANSCRIPTIONAL_REGULATION_BY_RUNX3	93	0.312774	1.48068	0.0504032	0.12814	0.997	4363	tags=56%, list=22%, signal=71%
REACTOME_DEPOSITION_OF_NEW_CENPA_CONTAINING_NUCLEOSOMES_AT_THE_CENTROMERE	55	0.536508	1.47041	0.0916844	0.13427	0.999	2448	tags=53%, list=12%, signal=60%
REACTOME_DOWNREGULATION_OF_TGF_BETA_RECEPTOR_SIGNALING	25	0.401569	1.46253	0.0997963	0.139115	0.999	12074	tags=100%, list=60%, signal=249%
REACTOME_RHO_GTPASE_EFFECTORS	290	0.337256	1.45993	0.0679012	0.140166	1	3499	tags=39%, list=17%, signal=46%
REACTOME_GOLGI_TO_ER_RETROGRADE_TRANSPORT	127	0.339529	1.45133	0.0753138	0.145741	1	2357	tags=25%, list=12%, signal=28%
REACTOME_DEREGULATED_CDK5_TRIGGERS_MULTIPLE_NEURODEGENERATIVE_PATHWAYS_IN_ALZHEIMER_S_DISEASE_MODELS	22	0.483245	1.44974	0.0606061	0.146397	1	633	tags=18%, list=3%, signal=19%
REACTOME_PINK1_PRKN_MEDIATED_MITOPHAGY	20	0.428717	1.44935	0.10757	0.146143	1	3950	tags=50%, list=20%, signal=62%
REACTOME_INTRA_GOLGI_AND_RETROGRADE_GOLGI_TO_ER_TRAFFIC	194	0.287614	1.44924	0.0669456	0.145651	1	2357	tags=21%, list=12%, signal=24%
REACTOME_REGULATION_OF_TP53_EXPRESSION_AND_DEGRADATION	37	0.373578	1.44548	0.0979592	0.1478	1	4205	tags=49%, list=21%, signal=61%
REACTOME_ACTIVATION_OF_GENE_EXPRESSION_BY_SREBF_SREBP	40	0.414107	1.44091	0.109959	0.150589	1	1741	tags=25%, list=9%, signal=27%
REACTOME_NUCLEOTIDE_SALVAGE	22	0.464192	1.43819	0.0821643	0.152042	1	2275	tags=50%, list=11%, signal=56%
REACTOME_NONSENSE_MEDIATED_DECAY_NMD	95	0.388681	1.43813	0.167641	0.151497	1	7804	tags=94%, list=39%, signal=152%
REACTOME_GLUCOSE_METABOLISM	91	0.320972	1.4228	0.0657084	0.162866	1	3431	tags=52%, list=17%, signal=62%
REACTOME_BBSOME_MEDIATED_CARGO_TARGETING_TO_CILIUM	22	0.426194	1.42182	0.086	0.162993	1	2875	tags=41%, list=14%, signal=48%
REACTOME_RHOV_GTPASE_CYCLE	33	0.398519	1.41224	0.120482	0.169709	1	4538	tags=55%, list=23%, signal=70%
REACTOME_RUNX1_REGULATES_TRANSCRIPTION_OF_GENES_INVOLVED_IN_DIFFERENTIATION_OF_HSCS	103	0.385905	1.40474	0.131474	0.175335	1	3771	tags=60%, list=19%, signal=74%
REACTOME_SUMOYLATION_OF_DNA_METHYLATION_PROTEINS	15	0.464261	1.3985	0.12449	0.179969	1	10807	tags=100%, list=54%, signal=215%
REACTOME_RESPONSE_OF_EIF2AK4_GCN2_TO_AMINO_ACID_DEFICIENCY	84	0.418539	1.38993	0.180747	0.187117	1	7804	tags=94%, list=39%, signal=153%
REACTOME_TRANSCRIPTIONAL_ACTIVATION_OF_MITOCHONDRIAL_BIOGENESIS	53	0.304057	1.3842	0.115768	0.191484	1	4836	tags=47%, list=24%, signal=62%
REACTOME_RHOBTB2_GTPASE_CYCLE	20	0.472711	1.37466	0.133466	0.199599	1	3188	tags=70%, list=16%, signal=83%
REACTOME_RNA_POLYMERASE_I_PROMOTER_ESCAPE	67	0.452552	1.37101	0.161417	0.202039	1	3282	tags=63%, list=16%, signal=75%
REACTOME_NONHOMOLOGOUS_END_JOINING_NHEJ	56	0.434331	1.35071	0.167347	0.220585	1	3282	tags=54%, list=16%, signal=64%
REACTOME_HCMV_LATE_EVENTS	86	0.407129	1.34636	0.15213	0.224084	1	3427	tags=56%, list=17%, signal=67%
REACTOME_ENERGY_DEPENDENT_REGULATION_OF_MTOR_BY_LKB1_AMPK	29	0.352689	1.34562	0.159449	0.22402	1	5050	tags=62%, list=25%, signal=83%
REACTOME_CHOLESTEROL_BIOSYNTHESIS	24	0.452836	1.34533	0.193133	0.223474	1	4686	tags=58%, list=23%, signal=76%
REACTOME_NEGATIVE_REGULATION_OF_MAPK_PATHWAY	42	0.330086	1.34302	0.161034	0.224944	1	13519	tags=100%, list=67%, signal=303%
REACTOME_RNA_POLYMERASE_I_TRANSCRIPTION	87	0.396979	1.33971	0.169014	0.227604	1	3467	tags=56%, list=17%, signal=68%
REACTOME_HATS_ACETYLATE_HISTONES	113	0.351736	1.33519	0.178	0.231285	1	3374	tags=42%, list=17%, signal=50%
REACTOME_ERK_MAPK_TARGETS	22	0.414172	1.3348	0.153992	0.230836	1	11819	tags=100%, list=59%, signal=241%
REACTOME_HCMV_INFECTION	127	0.342401	1.32479	0.150905	0.240419	1	3530	tags=50%, list=18%, signal=61%
REACTOME_CELLULAR_RESPONSE_TO_STARVATION	139	0.284907	1.31776	0.177914	0.24713	1	5856	tags=52%, list=29%, signal=72%
REACTOME_FC_EPSILON_RECEPTOR_FCERI_SIGNALING	130	0.278918	1.31053	0.158859	0.254343	1	3951	tags=44%, list=20%, signal=54%
REACTOME_HEDGEHOG_OFF_STATE	107	0.267711	1.31046	0.139004	0.253513	1	3920	tags=51%, list=19%, signal=63%
REACTOME_CARGO_TRAFFICKING_TO_THE_PERICILIARY_MEMBRANE	48	0.294489	1.30696	0.135628	0.256552	1	3802	tags=40%, list=19%, signal=49%
REACTOME_DEFECTS_IN_VITAMIN_AND_COFACTOR_METABOLISM	22	0.422788	1.30512	0.157025	0.257695	1	1874	tags=36%, list=9%, signal=40%
REACTOME_CILIUM_ASSEMBLY	192	0.254765	1.30437	0.133333	0.257547	1	3478	tags=34%, list=17%, signal=41%
REACTOME_KINESINS	55	0.42226	1.29486	0.154334	0.26686	1	926	tags=25%, list=5%, signal=27%
REACTOME_NOD1_2_SIGNALING_PATHWAY	34	0.383193	1.29448	0.221135	0.266348	1	10026	tags=97%, list=50%, signal=193%
REACTOME_RHOBTB_GTPASE_CYCLE	32	0.37706	1.29418	0.20198	0.265785	1	3188	tags=53%, list=16%, signal=63%
REACTOME_APOPTOSIS	173	0.269256	1.2933	0.143763	0.265851	1	3490	tags=42%, list=17%, signal=51%
REACTOME_HCMV_EARLY_EVENTS	105	0.363186	1.2932	0.172691	0.26504	1	3530	tags=54%, list=18%, signal=65%
REACTOME_RAS_PROCESSING	23	0.387896	1.29104	0.149798	0.266341	1	4059	tags=43%, list=20%, signal=54%
REACTOME_RHOBTB1_GTPASE_CYCLE	22	0.408683	1.28878	0.187984	0.268146	1	4121	tags=59%, list=20%, signal=74%
REACTOME_ABC_TRANSPORTER_DISORDERS	74	0.29465	1.28601	0.17004	0.270194	1	3640	tags=53%, list=18%, signal=64%
REACTOME_CLASS_I_MHC_MEDIATED_ANTIGEN_PROCESSING_PRESENTATION	364	0.214046	1.2823	0.131356	0.273606	1	3978	tags=41%, list=20%, signal=50%
REACTOME_REGULATION_OF_PYRUVATE_DEHYDROGENASE_PDH_COMPLEX	16	0.430482	1.27907	0.171206	0.276351	1	1890	tags=38%, list=9%, signal=41%
REACTOME_RAF_INDEPENDENT_MAPK1_3_ACTIVATION	22	0.440826	1.27717	0.175258	0.277534	1	1551	tags=23%, list=8%, signal=25%
REACTOME_REGULATION_OF_RUNX1_EXPRESSION_AND_ACTIVITY	16	0.447803	1.27391	0.168067	0.280448	1	11139	tags=100%, list=55%, signal=223%
REACTOME_SIGNALING_BY_THE_B_CELL_RECEPTOR_BCR	112	0.307228	1.27011	0.204819	0.283872	1	3951	tags=46%, list=20%, signal=57%
REACTOME_TP53_REGULATES_TRANSCRIPTION_OF_ADDITIONAL_CELL_CYCLE_GENES_WHOSE_EXACT_ROLE_IN_THE_P53_PATHWAY_REMAIN_UNCERTAIN	21	0.419911	1.26074	0.207865	0.293901	1	11703	tags=100%, list=58%, signal=238%
REACTOME_PERK_REGULATES_GENE_EXPRESSION	32	0.331506	1.26008	0.19833	0.293714	1	3054	tags=41%, list=15%, signal=48%
REACTOME_SRP_DEPENDENT_COTRANSLATIONAL_PROTEIN_TARGETING_TO_MEMBRANE	95	0.387667	1.25559	0.258383	0.298158	1	7804	tags=94%, list=39%, signal=152%
REACTOME_RNA_POLYMERASE_III_TRANSCRIPTION_TERMINATION	23	0.365192	1.25172	0.193676	0.301646	1	4311	tags=70%, list=21%, signal=88%
REACTOME_CELLULAR_SENESCENCE	170	0.310071	1.24935	0.201613	0.303441	1	2921	tags=35%, list=14%, signal=40%
REACTOME_DISEASES_OF_PROGRAMMED_CELL_DEATH	79	0.388189	1.24358	0.214141	0.309526	1	2817	tags=43%, list=14%, signal=50%
REACTOME_AUTOPHAGY	140	0.248072	1.24332	0.208163	0.308756	1	3966	tags=42%, list=20%, signal=52%
REACTOME_GENE_SILENCING_BY_RNA	114	0.325068	1.23899	0.203488	0.313126	1	3427	tags=54%, list=17%, signal=64%
REACTOME_DEPOLYMERISATION_OF_THE_NUCLEAR_LAMINA	15	0.466806	1.23828	0.230277	0.312911	1	909	tags=27%, list=5%, signal=28%
REACTOME_DISEASES_ASSOCIATED_WITH_GLYCOSYLATION_PRECURSOR_BIOSYNTHESIS	17	0.435012	1.23628	0.250489	0.314482	1	5163	tags=59%, list=26%, signal=79%
REACTOME_RHOU_GTPASE_CYCLE	34	0.358219	1.23482	0.218	0.315201	1	4538	tags=53%, list=23%, signal=68%
REACTOME_POSITIVE_EPIGENETIC_REGULATION_OF_RRNA_EXPRESSION	83	0.366123	1.21931	0.259109	0.333035	1	3797	tags=57%, list=19%, signal=69%
REACTOME_N_GLYCAN_TRIMMING_IN_THE_ER_AND_CALNEXIN_CALRETICULIN_CYCLE	34	0.328379	1.20996	0.260355	0.343751	1	9724	tags=97%, list=48%, signal=187%
REACTOME_MAPK_TARGETS_NUCLEAR_EVENTS_MEDIATED_BY_MAP_KINASES	31	0.327968	1.20394	0.231068	0.350452	1	13558	tags=100%, list=67%, signal=305%
REACTOME_METABOLISM_OF_COFACTORS	19	0.383602	1.19465	0.238683	0.36172	1	3035	tags=42%, list=15%, signal=50%
REACTOME_ONCOGENE_INDUCED_SENESCENCE	33	0.361852	1.19319	0.247423	0.362469	1	9705	tags=94%, list=48%, signal=181%
REACTOME_FORMATION_OF_SENESCENCE_ASSOCIATED_HETEROCHROMATIN_FOCI_SAHF	17	0.45294	1.19228	0.232283	0.362632	1	610	tags=35%, list=3%, signal=36%
REACTOME_MITOCHONDRIAL_CALCIUM_ION_TRANSPORT	23	0.355705	1.19089	0.270916	0.363303	1	3184	tags=52%, list=16%, signal=62%
REACTOME_COOPERATION_OF_PREFOLDIN_AND_TRIC_CCT_IN_ACTIN_AND_TUBULIN_FOLDING	28	0.386854	1.18579	0.274	0.369118	1	1607	tags=39%, list=8%, signal=43%
REACTOME_B_WICH_COMPLEX_POSITIVELY_REGULATES_RRNA_EXPRESSION	68	0.385568	1.18541	0.277108	0.368565	1	3797	tags=60%, list=19%, signal=74%
REACTOME_SUMOYLATION_OF_TRANSCRIPTION_COFACTORS	40	0.282938	1.18366	0.243665	0.369702	1	10730	tags=95%, list=53%, signal=203%
REACTOME_PROGRAMMED_CELL_DEATH	200	0.245065	1.18352	0.237179	0.368713	1	3490	tags=40%, list=17%, signal=47%
REACTOME_RIP_MEDIATED_NFKB_ACTIVATION_VIA_ZBP1	17	0.387162	1.18181	0.272189	0.369748	1	12361	tags=100%, list=61%, signal=258%
REACTOME_INTERLEUKIN_12_SIGNALING	43	0.290129	1.17492	0.260163	0.37816	1	3388	tags=37%, list=17%, signal=45%
REACTOME_TICAM1_RIP1_MEDIATED_IKK_COMPLEX_RECRUITMENT	18	0.387182	1.17102	0.301587	0.382334	1	12361	tags=100%, list=61%, signal=258%
REACTOME_INHIBITION_OF_DNA_RECOMBINATION_AT_TELOMERE	51	0.408095	1.16874	0.314229	0.384279	1	3771	tags=63%, list=19%, signal=77%
REACTOME_SIGNALING_BY_ROBO_RECEPTORS	195	0.217318	1.16555	0.235644	0.387523	1	3920	tags=35%, list=19%, signal=43%
REACTOME_ACTIVATION_OF_BAD_AND_TRANSLOCATION_TO_MITOCHONDRIA	15	0.395729	1.16314	0.30137	0.389746	1	4100	tags=53%, list=20%, signal=67%
REACTOME_METABOLISM_OF_FOLATE_AND_PTERINES	16	0.398222	1.162	0.265182	0.390232	1	1758	tags=44%, list=9%, signal=48%
REACTOME_SIGNALING_BY_TGF_BETA_RECEPTOR_COMPLEX	72	0.265853	1.15455	0.304167	0.399509	1	4345	tags=42%, list=22%, signal=53%
REACTOME_PYRUVATE_METABOLISM	30	0.331171	1.14272	0.282869	0.414911	1	1890	tags=37%, list=9%, signal=40%
REACTOME_SIGNALING_BY_ERYTHROPOIETIN	25	0.297974	1.14063	0.28629	0.416696	1	14160	tags=100%, list=70%, signal=336%
REACTOME_DNA_DAMAGE_TELOMERE_STRESS_INDUCED_SENESCENCE	64	0.376443	1.13668	0.311538	0.420924	1	2780	tags=47%, list=14%, signal=54%
REACTOME_TGF_BETA_RECEPTOR_SIGNALING_IN_EMT_EPITHELIAL_TO_MESENCHYMAL_TRANSITION	16	0.40139	1.13557	0.341414	0.421344	1	12074	tags=100%, list=60%, signal=249%
REACTOME_GENE_AND_PROTEIN_EXPRESSION_BY_JAK_STAT_SIGNALING_AFTER_INTERLEUKIN_12_STIMULATION	34	0.303615	1.13551	0.286307	0.420173	1	3388	tags=38%, list=17%, signal=46%
REACTOME_METALLOPROTEASE_DUBS	29	0.365214	1.13381	0.340551	0.42139	1	4579	tags=48%, list=23%, signal=62%
REACTOME_CONDENSATION_OF_PROPHASE_CHROMOSOMES	51	0.424455	1.12831	0.328032	0.427997	1	2944	tags=53%, list=15%, signal=62%
REACTOME_RHOD_GTPASE_CYCLE	50	0.283536	1.12512	0.30754	0.4314	1	1436	tags=20%, list=7%, signal=21%
REACTOME_MAP3K8_TPL2_DEPENDENT_MAPK1_3_ACTIVATION	16	0.385108	1.1246	0.341414	0.430826	1	12402	tags=100%, list=62%, signal=260%
REACTOME_SIGNALING_BY_NOTCH	210	0.24051	1.11273	0.277559	0.446941	1	3028	tags=35%, list=15%, signal=41%
REACTOME_TRANSCRIPTIONAL_REGULATION_BY_RUNX2	115	0.23474	1.09901	0.297959	0.465967	1	3439	tags=43%, list=17%, signal=52%
REACTOME_PURINE_CATABOLISM	16	0.35767	1.09755	0.330116	0.466754	1	1864	tags=38%, list=9%, signal=41%
REACTOME_RIPK1_MEDIATED_REGULATED_NECROSIS	29	0.331975	1.08468	0.378	0.485363	1	10392	tags=97%, list=52%, signal=199%
REACTOME_BASE_EXCISION_REPAIR_AP_SITE_FORMATION	46	0.391866	1.08213	0.375746	0.488088	1	2448	tags=46%, list=12%, signal=52%
REACTOME_ESTROGEN_DEPENDENT_GENE_EXPRESSION	125	0.270322	1.06524	0.386774	0.512775	1	3084	tags=38%, list=15%, signal=45%
REACTOME_ASSEMBLY_OF_THE_HIV_VIRION	16	0.349466	1.06503	0.364173	0.511593	1	13120	tags=100%, list=65%, signal=286%
REACTOME_STING_MEDIATED_INDUCTION_OF_HOST_IMMUNE_RESPONSES	15	0.392345	1.05807	0.40564	0.521417	1	3515	tags=53%, list=17%, signal=65%
REACTOME_OXIDATIVE_STRESS_INDUCED_SENESCENCE	99	0.302074	1.05784	0.384	0.520314	1	2817	tags=33%, list=14%, signal=39%
REACTOME_C_TYPE_LECTIN_RECEPTORS_CLRS	133	0.203326	1.05499	0.383197	0.523227	1	3951	tags=41%, list=20%, signal=51%
REACTOME_TRANSCRIPTIONAL_ACTIVITY_OF_SMAD2_SMAD3_SMAD4_HETEROTRIMER	44	0.250674	1.05475	0.370445	0.522104	1	4345	tags=41%, list=22%, signal=52%
REACTOME_ABC_FAMILY_PROTEINS_MEDIATED_TRANSPORT	99	0.225063	1.05118	0.390946	0.526234	1	3439	tags=43%, list=17%, signal=52%
REACTOME_RUNX1_INTERACTS_WITH_CO_FACTORS_WHOSE_PRECISE_EFFECT_ON_RUNX1_TARGETS_IS_NOT_KNOWN	35	0.243937	1.05034	0.393762	0.526069	1	4304	tags=46%, list=21%, signal=58%
REACTOME_DNA_DOUBLE_STRAND_BREAK_RESPONSE	66	0.308855	1.04531	0.406312	0.532469	1	3797	tags=44%, list=19%, signal=54%
REACTOME_INTRINSIC_PATHWAY_FOR_APOPTOSIS	54	0.242048	1.03578	0.389474	0.54582	1	4205	tags=43%, list=21%, signal=54%
REACTOME_SELECTIVE_AUTOPHAGY	73	0.222016	1.0335	0.388672	0.548061	1	3966	tags=44%, list=20%, signal=54%
REACTOME_SELENOAMINO_ACID_METABOLISM	98	0.266446	1.03186	0.408663	0.549137	1	3986	tags=28%, list=20%, signal=34%
REACTOME_ATF4_ACTIVATES_GENES_IN_RESPONSE_TO_ENDOPLASMIC_RETICULUM_STRESS	27	0.285551	1.03127	0.417879	0.548452	1	3054	tags=37%, list=15%, signal=44%
REACTOME_AMINO_ACIDS_REGULATE_MTORC1	55	0.241248	1.02855	0.397872	0.551254	1	5259	tags=55%, list=26%, signal=74%
REACTOME_DOWNREGULATION_OF_SMAD2_3_SMAD4_TRANSCRIPTIONAL_ACTIVITY	23	0.275956	1.02201	0.406615	0.560316	1	5714	tags=61%, list=28%, signal=85%
REACTOME_TRANSCRIPTIONAL_REGULATION_BY_VENTX	38	0.253698	1.00225	0.453831	0.591248	1	4979	tags=55%, list=25%, signal=73%
REACTOME_REGULATION_OF_TP53_ACTIVITY_THROUGH_ACETYLATION	30	0.279932	0.997874	0.452191	0.596862	1	4648	tags=50%, list=23%, signal=65%
REACTOME_VXPX_CARGO_TARGETING_TO_CILIUM	19	0.282743	0.997669	0.422642	0.595564	1	14465	tags=100%, list=72%, signal=354%
REACTOME_ANTIGEN_PROCESSING_CROSS_PRESENTATION	102	0.242502	0.994211	0.435417	0.599597	1	3767	tags=46%, list=19%, signal=56%
REACTOME_EUKARYOTIC_TRANSLATION_ELONGATION	74	0.334234	0.991825	0.459144	0.602083	1	7857	tags=93%, list=39%, signal=152%
REACTOME_GLYOXYLATE_METABOLISM_AND_GLYCINE_DEGRADATION	29	0.303821	0.989796	0.449102	0.603898	1	2188	tags=34%, list=11%, signal=39%
REACTOME_PKMTS_METHYLATE_HISTONE_LYSINES	57	0.261096	0.989609	0.467197	0.602565	1	2910	tags=37%, list=14%, signal=43%
REACTOME_FORMATION_OF_TUBULIN_FOLDING_INTERMEDIATES_BY_CCT_TRIC	22	0.354545	0.98727	0.48622	0.604811	1	1607	tags=41%, list=8%, signal=44%
REACTOME_BETA_CATENIN_PHOSPHORYLATION_CASCADE	17	0.307834	0.984371	0.460159	0.608087	1	13959	tags=100%, list=69%, signal=325%
REACTOME_PRC2_METHYLATES_HISTONES_AND_DNA	50	0.36575	0.982536	0.463074	0.609648	1	2817	tags=48%, list=14%, signal=56%
REACTOME_RETROGRADE_TRANSPORT_AT_THE_TRANS_GOLGI_NETWORK	48	0.229408	0.978755	0.486653	0.614468	1	13797	tags=98%, list=68%, signal=309%
REACTOME_MEIOTIC_RECOMBINATION	63	0.333192	0.976001	0.46063	0.617514	1	2448	tags=44%, list=12%, signal=50%
REACTOME_ACTIVATED_TAK1_MEDIATES_P38_MAPK_ACTIVATION	21	0.319916	0.975732	0.482897	0.616272	1	10019	tags=95%, list=50%, signal=189%
REACTOME_SIGNALING_BY_CYTOSOLIC_FGFR1_FUSION_MUTANTS	17	0.312847	0.975703	0.483431	0.614645	1	13858	tags=100%, list=69%, signal=320%
REACTOME_MEIOSIS	95	0.287477	0.971292	0.470135	0.620436	1	2448	tags=40%, list=12%, signal=45%
REACTOME_TCR_SIGNALING	111	0.221695	0.965639	0.486166	0.628333	1	3920	tags=47%, list=19%, signal=58%
REACTOME_SIGNALING_BY_KIT_IN_DISEASE	20	0.312894	0.963702	0.482625	0.629997	1	13858	tags=100%, list=69%, signal=320%
REACTOME_LATE_ENDOSOMAL_MICROAUTOPHAGY	31	0.256582	0.963194	0.45809	0.62916	1	14995	tags=100%, list=74%, signal=390%
REACTOME_SYNTHESIS_OF_PIPS_AT_THE_EARLY_ENDOSOME_MEMBRANE	15	0.318592	0.95433	0.49497	0.642042	1	3716	tags=47%, list=18%, signal=57%
REACTOME_PROCESSING_OF_SMDT1	16	0.319423	0.939177	0.545455	0.666282	1	4628	tags=63%, list=23%, signal=81%
REACTOME_REGULATION_OF_SIGNALING_BY_CBL	22	0.290305	0.937844	0.498008	0.666729	1	3165	tags=32%, list=16%, signal=38%
REACTOME_METABOLISM_OF_NITRIC_OXIDE_NOS3_ACTIVATION_AND_REGULATION	15	0.339224	0.927912	0.543033	0.682248	1	13326	tags=100%, list=66%, signal=295%
REACTOME_TRANSCRIPTIONAL_REGULATION_BY_RUNX1	210	0.197941	0.917546	0.576132	0.698447	1	3461	tags=38%, list=17%, signal=45%
REACTOME_REGULATION_OF_MECP2_EXPRESSION_AND_ACTIVITY	31	0.252602	0.916397	0.571992	0.698699	1	1001	tags=13%, list=5%, signal=14%
REACTOME_RHOH_GTPASE_CYCLE	37	0.250655	0.916171	0.568224	0.697301	1	3961	tags=46%, list=20%, signal=57%
REACTOME_RECOGNITION_AND_ASSOCIATION_OF_DNA_GLYCOSYLASE_WITH_SITE_CONTAINING_AN_AFFECTED_PURINE	40	0.351917	0.914559	0.536346	0.698415	1	2448	tags=45%, list=12%, signal=51%
REACTOME_SENESCENCE_ASSOCIATED_SECRETORY_PHENOTYPE_SASP	88	0.274373	0.913424	0.55	0.698632	1	3891	tags=47%, list=19%, signal=57%
REACTOME_RORA_ACTIVATES_GENE_EXPRESSION	17	0.3125	0.913339	0.558594	0.696945	1	13865	tags=100%, list=69%, signal=320%
REACTOME_ACTIVATION_OF_BH3_ONLY_PROTEINS	29	0.252682	0.905396	0.560606	0.708965	1	15073	tags=100%, list=75%, signal=396%
REACTOME_REGULATION_OF_PTEN_GENE_TRANSCRIPTION	60	0.20645	0.905283	0.584337	0.707322	1	3604	tags=42%, list=18%, signal=51%
REACTOME_SIGNALING_BY_CTNNB1_PHOSPHO_SITE_MUTANTS	15	0.307803	0.901336	0.546748	0.7123	1	13959	tags=100%, list=69%, signal=325%
REACTOME_RND2_GTPASE_CYCLE	42	0.243209	0.891364	0.596386	0.727382	1	999	tags=14%, list=5%, signal=15%
REACTOME_UNFOLDED_PROTEIN_RESPONSE_UPR	88	0.193635	0.889196	0.546025	0.729308	1	10560	tags=93%, list=52%, signal=195%
REACTOME_RHOB_GTPASE_CYCLE	69	0.218321	0.887149	0.669456	0.731013	1	13112	tags=94%, list=65%, signal=269%
REACTOME_APOPTOTIC_FACTOR_MEDIATED_RESPONSE	20	0.275325	0.885727	0.59499	0.731679	1	3376	tags=40%, list=17%, signal=48%
REACTOME_RHOC_GTPASE_CYCLE	73	0.202805	0.885474	0.641921	0.730224	1	1016	tags=12%, list=5%, signal=13%
REACTOME_MHC_CLASS_II_ANTIGEN_PRESENTATION	115	0.227899	0.884542	0.583501	0.72988	1	128	tags=7%, list=1%, signal=7%
REACTOME_SMAD2_SMAD3_SMAD4_HETEROTRIMER_REGULATES_TRANSCRIPTION	32	0.232942	0.880803	0.605941	0.734279	1	3700	tags=38%, list=18%, signal=46%
REACTOME_CALNEXIN_CALRETICULIN_CYCLE	25	0.254621	0.876795	0.560396	0.739247	1	9611	tags=96%, list=48%, signal=183%
REACTOME_RHOF_GTPASE_CYCLE	41	0.238548	0.874099	0.629098	0.741886	1	1436	tags=20%, list=7%, signal=21%
REACTOME_FACTORS_INVOLVED_IN_MEGAKARYOCYTE_DEVELOPMENT_AND_PLATELET_PRODUCTION	153	0.222711	0.870564	0.667368	0.746219	1	1001	tags=12%, list=5%, signal=13%
REACTOME_RMTS_METHYLATE_HISTONE_ARGININES	55	0.265598	0.859611	0.608782	0.763352	1	3771	tags=44%, list=19%, signal=54%
REACTOME_SIGNALING_BY_HEDGEHOG	143	0.168056	0.854231	0.693252	0.770502	1	3920	tags=44%, list=19%, signal=54%
REACTOME_OVARIAN_TUMOR_DOMAIN_PROTEASES	37	0.235589	0.852593	0.64497	0.77137	1	15419	tags=100%, list=76%, signal=424%
REACTOME_METABOLISM_OF_AMINO_ACIDS_AND_DERIVATIVES	342	0.163905	0.845901	0.769231	0.781077	1	2977	tags=29%, list=15%, signal=33%
REACTOME_RESPONSE_OF_MTB_TO_PHAGOCYTOSIS	23	0.22541	0.841472	0.668687	0.786682	1	2451	tags=26%, list=12%, signal=30%
REACTOME_CONSTITUTIVE_SIGNALING_BY_AKT1_E17K_IN_CANCER	26	0.247678	0.83965	0.607767	0.787783	1	15173	tags=100%, list=75%, signal=404%
REACTOME_HDACS_DEACETYLATE_HISTONES	67	0.27864	0.830521	0.636364	0.801354	1	3288	tags=40%, list=16%, signal=48%
REACTOME_MEIOTIC_SYNAPSIS	63	0.268739	0.830479	0.695076	0.79943	1	2780	tags=43%, list=14%, signal=50%
REACTOME_RAC2_GTPASE_CYCLE	87	0.197306	0.821345	0.743271	0.813121	1	1647	tags=16%, list=8%, signal=17%
REACTOME_CD28_DEPENDENT_PI3K_AKT_SIGNALING	22	0.27201	0.819167	0.727835	0.814802	1	14682	tags=100%, list=73%, signal=368%
REACTOME_PEROXISOMAL_PROTEIN_IMPORT	60	0.187326	0.815012	0.716298	0.819601	1	13008	tags=95%, list=65%, signal=267%
REACTOME_RESPONSE_OF_EIF2AK1_HRI_TO_HEME_DEFICIENCY	15	0.333999	0.814384	0.645621	0.818753	1	2759	tags=33%, list=14%, signal=39%
REACTOME_TP53_REGULATES_TRANSCRIPTION_OF_GENES_INVOLVED_IN_CYTOCHROME_C_RELEASE	19	0.252557	0.814282	0.705653	0.816952	1	15073	tags=100%, list=75%, signal=396%
REACTOME_TCF_DEPENDENT_SIGNALING_IN_RESPONSE_TO_WNT	205	0.186109	0.8139	0.796371	0.815604	1	2946	tags=34%, list=15%, signal=39%
REACTOME_SIRT1_NEGATIVELY_REGULATES_RRNA_EXPRESSION	45	0.310661	0.813563	0.662768	0.814154	1	3771	tags=56%, list=19%, signal=68%
REACTOME_FORMATION_OF_THE_BETA_CATENIN_TCF_TRANSACTIVATING_COMPLEX	69	0.269429	0.813121	0.697087	0.812946	1	2448	tags=33%, list=12%, signal=38%
REACTOME_DNA_METHYLATION	42	0.321711	0.810851	0.681188	0.81459	1	2817	tags=48%, list=14%, signal=55%
REACTOME_TRANS_GOLGI_NETWORK_VESICLE_BUDDING	70	0.190194	0.808953	0.718	0.815809	1	5112	tags=46%, list=25%, signal=61%
REACTOME_JNK_C_JUN_KINASES_PHOSPHORYLATION_AND_ACTIVATION_MEDIATED_BY_ACTIVATED_HUMAN_TAK1	21	0.235402	0.801063	0.712185	0.826372	1	15419	tags=100%, list=76%, signal=425%
REACTOME_SYNTHESIS_OF_PIPS_AT_THE_GOLGI_MEMBRANE	16	0.26529	0.799236	0.667976	0.827301	1	4843	tags=56%, list=24%, signal=74%
REACTOME_ACTIVATION_OF_ANTERIOR_HOX_GENES_IN_HINDBRAIN_DEVELOPMENT_DURING_EARLY_EMBRYOGENESIS	98	0.226583	0.792214	0.716243	0.836703	1	2817	tags=35%, list=14%, signal=40%
REACTOME_TBC_RABGAPS	42	0.191185	0.789323	0.690909	0.839319	1	13797	tags=98%, list=68%, signal=309%
REACTOME_ZINC_TRANSPORTERS	17	0.242571	0.778756	0.753138	0.854097	1	524	tags=18%, list=3%, signal=18%
REACTOME_TNFR2_NON_CANONICAL_NF_KB_PATHWAY	96	0.179572	0.775611	0.780851	0.856919	1	3028	tags=39%, list=15%, signal=45%
REACTOME_PLATELET_SENSITIZATION_BY_LDL	17	0.251859	0.77175	0.734653	0.861205	1	2045	tags=24%, list=10%, signal=26%
REACTOME_TNFR1_INDUCED_NFKAPPAB_SIGNALING_PATHWAY	29	0.235049	0.767884	0.732919	0.86485	1	15428	tags=100%, list=77%, signal=425%
REACTOME_CTLA4_INHIBITORY_SIGNALING	21	0.214449	0.76421	0.751445	0.868383	1	15841	tags=100%, list=79%, signal=466%
REACTOME_RAF_ACTIVATION	34	0.173954	0.760889	0.732143	0.87119	1	4856	tags=44%, list=24%, signal=58%
REACTOME_ERCC6_CSB_AND_EHMT2_G9A_POSITIVELY_REGULATE_RRNA_EXPRESSION	53	0.276743	0.756225	0.755061	0.875847	1	3288	tags=47%, list=16%, signal=56%
REACTOME_VEGFR2_MEDIATED_CELL_PROLIFERATION	19	0.247829	0.751667	0.794179	0.880492	1	11391	tags=95%, list=57%, signal=218%
REACTOME_INTERLEUKIN_1_FAMILY_SIGNALING	135	0.158204	0.74783	0.881323	0.883964	1	3930	tags=40%, list=19%, signal=49%
REACTOME_RHO_GTPASES_ACTIVATE_CIT	18	0.253441	0.74277	0.811563	0.889248	1	803	tags=17%, list=4%, signal=17%
REACTOME_INTERLEUKIN_12_FAMILY_SIGNALING	53	0.184513	0.742734	0.842315	0.887226	1	3388	tags=32%, list=17%, signal=38%
REACTOME_TRANSLOCATION_OF_SLC2A4_GLUT4_TO_THE_PLASMA_MEMBRANE	65	0.176778	0.733738	0.790123	0.898063	1	4329	tags=45%, list=21%, signal=57%
REACTOME_RHOJ_GTPASE_CYCLE	55	0.183488	0.726353	0.854839	0.90613	1	1649	tags=16%, list=8%, signal=18%
REACTOME_TRANSCRIPTIONAL_REGULATION_OF_GRANULOPOIESIS	66	0.242013	0.72126	0.837624	0.910834	1	2817	tags=36%, list=14%, signal=42%
REACTOME_RHO_GTPASES_ACTIVATE_WASPS_AND_WAVES	35	0.171537	0.709568	0.796078	0.924095	1	4905	tags=46%, list=24%, signal=60%
REACTOME_POTENTIAL_THERAPEUTICS_FOR_SARS	81	0.146009	0.696442	0.928429	0.937962	1	3293	tags=31%, list=16%, signal=37%
REACTOME_COPI_INDEPENDENT_GOLGI_TO_ER_RETROGRADE_TRAFFIC	48	0.184818	0.693959	0.86037	0.938637	1	4035	tags=48%, list=20%, signal=60%
REACTOME_PRE_NOTCH_EXPRESSION_AND_PROCESSING	85	0.205141	0.693268	0.882937	0.937305	1	2872	tags=31%, list=14%, signal=36%
REACTOME_DOWNSTREAM_SIGNAL_TRANSDUCTION	29	0.179213	0.692041	0.834783	0.936615	1	14158	tags=97%, list=70%, signal=324%
REACTOME_COPII_MEDIATED_VESICLE_TRANSPORT	67	0.152538	0.691649	0.821569	0.934925	1	4697	tags=39%, list=23%, signal=50%
REACTOME_ER_QUALITY_CONTROL_COMPARTMENT_ERQC	20	0.20709	0.689661	0.785714	0.935129	1	15989	tags=100%, list=79%, signal=483%
REACTOME_ACTIVATED_PKN1_STIMULATES_TRANSCRIPTION_OF_AR_ANDROGEN_RECEPTOR_REGULATED_GENES_KLK2_AND_KLK3	44	0.267802	0.688772	0.82874	0.933988	1	2839	tags=45%, list=14%, signal=53%
REACTOME_VEGFR2_MEDIATED_VASCULAR_PERMEABILITY	26	0.196912	0.686413	0.91023	0.934485	1	4689	tags=50%, list=23%, signal=65%
REACTOME_FATTY_ACYL_COA_BIOSYNTHESIS	34	0.21657	0.684649	0.926641	0.934212	1	2382	tags=26%, list=12%, signal=30%
REACTOME_ESR_MEDIATED_SIGNALING	194	0.157943	0.684541	0.977867	0.932222	1	3084	tags=31%, list=15%, signal=37%
REACTOME_REGULATED_NECROSIS	54	0.182649	0.684355	0.850505	0.930351	1	3490	tags=33%, list=17%, signal=40%
REACTOME_COBALAMIN_CBL_VITAMIN_B12_TRANSPORT_AND_METABOLISM	19	0.217737	0.671584	0.885417	0.941826	1	1874	tags=26%, list=9%, signal=29%
REACTOME_MYD88_INDEPENDENT_TLR4_CASCADE	93	0.15083	0.667574	0.860511	0.943793	1	11819	tags=94%, list=59%, signal=225%
REACTOME_IKK_COMPLEX_RECRUITMENT_MEDIATED_BY_RIP1	21	0.207081	0.666918	0.846307	0.9424	1	11757	tags=95%, list=58%, signal=228%
REACTOME_SARS_COV_INFECTIONS	144	0.127402	0.662179	0.945344	0.944987	1	4530	tags=38%, list=22%, signal=49%
REACTOME_LYSOSOME_VESICLE_BIOGENESIS	33	0.188817	0.660083	0.928713	0.944919	1	5230	tags=58%, list=26%, signal=78%
REACTOME_CD209_DC_SIGN_SIGNALING	21	0.187876	0.658774	0.874251	0.944077	1	11773	tags=95%, list=58%, signal=229%
REACTOME_COPI_MEDIATED_ANTEROGRADE_TRANSPORT	96	0.137398	0.638833	0.920696	0.960147	1	4035	tags=32%, list=20%, signal=40%
REACTOME_TNF_SIGNALING	43	0.16944	0.625409	0.902	0.968978	1	10848	tags=93%, list=54%, signal=201%
REACTOME_RHOA_GTPASE_CYCLE	144	0.128405	0.622348	1	0.969207	1	1436	tags=13%, list=7%, signal=13%
REACTOME_REPRODUCTION	117	0.178338	0.622306	0.990291	0.967115	1	2448	tags=32%, list=12%, signal=37%
REACTOME_RHO_GTPASES_ACTIVATE_PKNS	71	0.200938	0.621308	0.936255	0.965759	1	2986	tags=37%, list=15%, signal=43%
REACTOME_RND1_GTPASE_CYCLE	41	0.185697	0.611325	0.981053	0.970948	1	1166	tags=15%, list=6%, signal=16%
REACTOME_DARPP_32_EVENTS	23	0.181038	0.603266	0.935818	0.974541	1	55	tags=4%, list=0%, signal=4%
REACTOME_PROTEIN_FOLDING	88	0.147728	0.603119	0.985915	0.972495	1	1607	tags=19%, list=8%, signal=21%
REACTOME_GOLGI_ASSOCIATED_VESICLE_BIOGENESIS	54	0.140178	0.602895	0.924901	0.970521	1	5112	tags=41%, list=25%, signal=54%
REACTOME_RHOG_GTPASE_CYCLE	74	0.139198	0.602723	0.971774	0.968574	1	3565	tags=30%, list=18%, signal=36%
REACTOME_INLB_MEDIATED_ENTRY_OF_LISTERIA_MONOCYTOGENES_INTO_HOST_CELL	15	0.193537	0.594342	0.91945	0.972148	1	16261	tags=100%, list=81%, signal=517%
REACTOME_ER_TO_GOLGI_ANTEROGRADE_TRANSPORT	148	0.114415	0.593142	0.944338	0.970918	1	4035	tags=30%, list=20%, signal=38%
REACTOME_ZBP1_DAI_MEDIATED_INDUCTION_OF_TYPE_I_IFNS	21	0.185337	0.591786	0.919662	0.96971	1	12361	tags=95%, list=61%, signal=246%
REACTOME_INTERFERON_SIGNALING	187	0.138092	0.581079	0.973631	0.97394	1	3610	tags=30%, list=18%, signal=37%
REACTOME_CD28_CO_STIMULATION	33	0.165683	0.574922	0.973577	0.975218	1	4689	tags=48%, list=23%, signal=63%
REACTOME_SIGNALLING_TO_RAS	20	0.188918	0.563192	0.965932	0.979402	1	16355	tags=100%, list=81%, signal=529%
REACTOME_SPRY_REGULATION_OF_FGF_SIGNALING	16	0.174485	0.531713	0.966942	0.991294	1	16645	tags=100%, list=83%, signal=573%
REACTOME_RHOQ_GTPASE_CYCLE	59	0.13337	0.530756	0.998039	0.989565	1	17479	tags=100%, list=87%, signal=750%
REACTOME_SIGNALING_BY_CSF3_G_CSF	30	0.139486	0.526371	0.968	0.98911	1	17352	tags=100%, list=86%, signal=717%
REACTOME_REGULATION_OF_TNFR1_SIGNALING	34	0.151583	0.524092	0.963489	0.987943	1	1464	tags=12%, list=7%, signal=13%
REACTOME_RAC3_GTPASE_CYCLE	91	0.130392	0.514672	1	0.989144	1	1649	tags=14%, list=8%, signal=15%
REACTOME_NOTCH1_INTRACELLULAR_DOMAIN_REGULATES_TRANSCRIPTION	48	0.121793	0.483724	0.994118	0.996199	1	4320	tags=35%, list=21%, signal=45%
REACTOME_TRANSLATION_OF_SARS_COV_2_STRUCTURAL_PROTEINS	44	0.119716	0.473936	0.994197	0.996505	1	9970	tags=91%, list=49%, signal=179%
REACTOME_SIGNALING_BY_NTRK2_TRKB	24	0.142325	0.470335	0.995825	0.995146	1	17294	tags=100%, list=86%, signal=702%
REACTOME_RAB_GEFS_EXCHANGE_GTP_FOR_GDP_ON_RABS	88	0.0949465	0.454401	0.997996	0.996136	1	1132	tags=7%, list=6%, signal=7%
REACTOME_WNT5A_DEPENDENT_INTERNALIZATION_OF_FZD4	15	0.162253	0.424353	0.995699	0.998379	1	3015	tags=27%, list=15%, signal=31%
REACTOME_RAB_REGULATION_OF_TRAFFICKING	118	0.0731699	0.367833	1	1	1	503	tags=3%, list=2%, signal=3%
REACTOME_INTERLEUKIN_17_SIGNALING	69	0.0675292	0.302971	1	0.999818	1	4196	tags=29%, list=21%, signal=36%
