# Supplementary material for: Integrated Transcriptomic Analysis Reveals a Distinctive Role of YAP1 in Extramedullary Invasion and Therapeutic Sensitivity of Multiple Myeloma
Source: Front Oncol. 2022 Jan 4;11:787814. doi: 10.3389/fonc.2021.787814 (PMC8763979; doi:10.3389/fonc.2021.787814)
Supplement: Supplementary file 9 [file Table_7.xlsx]

## Sheet: Hallmarks up in A
NAME	SIZE	ES	NES	NOM p-val	FDR q-val	FWER p-val	RANK AT MAX	LEADING EDGE
HALLMARK_MYC_TARGETS_V1	193	0.796623	2.63816	0	0	0	3468	tags=84%, list=17%, signal=100%
HALLMARK_OXIDATIVE_PHOSPHORYLATION	196	0.654454	2.42149	0	0.000404762	0.001	4393	tags=79%, list=22%, signal=99%
HALLMARK_MYC_TARGETS_V2	56	0.785354	2.39555	0	0.000269841	0.001	1979	tags=70%, list=10%, signal=77%
HALLMARK_E2F_TARGETS	195	0.800728	2.27428	0	0.000705576	0.004	2244	tags=71%, list=11%, signal=79%
HALLMARK_DNA_REPAIR	146	0.503611	2.22038	0.00205761	0.00103065	0.006	3753	tags=54%, list=19%, signal=66%
HALLMARK_MTORC1_SIGNALING	196	0.528541	2.18328	0	0.00100054	0.006	3478	tags=54%, list=17%, signal=65%
HALLMARK_G2M_CHECKPOINT	195	0.668444	2.11619	0.0041841	0.00226807	0.015	2140	tags=51%, list=11%, signal=57%
HALLMARK_UNFOLDED_PROTEIN_RESPONSE	109	0.485582	2.05455	0.012474	0.00351633	0.024	5113	tags=62%, list=25%, signal=83%
HALLMARK_MITOTIC_SPINDLE	199	0.392194	1.62192	0.0438413	0.0500674	0.279	3686	tags=38%, list=18%, signal=46%
HALLMARK_PROTEIN_SECRETION	96	0.272234	1.20808	0.288344	0.321424	0.918	4684	tags=38%, list=23%, signal=49%
HALLMARK_ADIPOGENESIS	197	0.230408	1.10856	0.298137	0.441278	0.965	3444	tags=39%, list=17%, signal=46%
HALLMARK_FATTY_ACID_METABOLISM	154	0.222785	1.00025	0.44856	0.594673	0.991	4197	tags=47%, list=21%, signal=59%
HALLMARK_PI3K_AKT_MTOR_SIGNALING	104	0.193629	0.951145	0.52008	0.644448	0.994	4027	tags=38%, list=20%, signal=47%
HALLMARK_CHOLESTEROL_HOMEOSTASIS	72	0.198913	0.716803	0.892495	1	0.999	1691	tags=17%, list=8%, signal=18%
HALLMARK_INTERFERON_ALPHA_RESPONSE	94	0.247076	0.710911	0.740079	0.990495	0.999	2654	tags=26%, list=13%, signal=29%
HALLMARK_UV_RESPONSE_UP	158	0.137359	0.62778	0.991649	0.995841	0.999	2661	tags=25%, list=13%, signal=28%
HALLMARK_ANDROGEN_RESPONSE	97	0.102665	0.428982	1	0.989796	1	1689	tags=13%, list=8%, signal=15%
